# Supplementary material for: Molecular dynamics at immune synapse lipid rafts influence the cytolytic behavior of CAR T cells
Source: Sci Adv. 2025 Jan 10;11(2):eadq8114. doi: 10.1126/sciadv.adq8114 (PMC11721525; doi:10.1126/sciadv.adq8114)
Supplement: Supplementary file 2 — Movies S1 to S6 [file sciadv.adq8114_movies_s1_to_s6.zip]

Archive with 6 entries (6 files):
- adq8114_movie_s1.mp4
- adq8114_movie_s2.mp4
- adq8114_movie_s3.mp4
- adq8114_movie_s4.mp4
- adq8114_movie_s5.mp4
- adq8114_movie_s6.mp4
