# Supplementary material for: Molecular dynamics at immune synapse lipid rafts influence the cytolytic behavior of CAR T cells
Source: Sci Adv. 2025 Jan 10;11(2):eadq8114. doi: 10.1126/sciadv.adq8114 (PMC11721525; doi:10.1126/sciadv.adq8114)
Supplement: Supplementary file 3 — Tables S1 and S2 [file sciadv.adq8114_tables_s1_and_s2.zip]

Archive with 2 entries (2 files):
- adq8114_table_s1.xlsx
- adq8114_table_s2.xlsx
