# Supplementary material for: Molecular dynamics at immune synapse lipid rafts influence the cytolytic behavior of CAR T cells
Source: Sci Adv. 2025 Jan 10;11(2):eadq8114. doi: 10.1126/sciadv.adq8114 (PMC11721525; doi:10.1126/sciadv.adq8114)
Supplement: Supplementary file 3 — Tables S1 and S2 [file sciadv.adq8114_tables_s1_and_s2.zip › adq8114_table_s1.xlsx]

## Sheet: Sheet 1
Supplementary Table 1: LAT and CTB intensity at immune synapse
Object Number	Intensity_Synapse interface_Actin	Intensity_Synapse interface_CAR	Intensity_Synapse interface_CTB	Intensity_Synapse interface_LAT	Design	Maturation	Donor
143	322520	25229.4	55666.3	754626	HER241BBz	Immature	3
246	222827	12519.6	199393	644638	HER241BBz	Immature	3
648	75710.3	1675.42	269.23	240091	HER241BBz	Immature	3
934	123716	6922.08	130030	263996	HER241BBz	Immature	3
1031	94227.9	2256.58	993.92	359474	HER241BBz	Immature	3
1075	125621	4518.36	27556.3	489485	HER241BBz	Immature	3
1130	136786	3854.35	2893.7	294387	HER241BBz	Immature	3
1173	161073	8631.4	1243.35	236007	HER241BBz	Immature	3
1956	54429.8	31003.8	2200.97	470658	HER241BBz	Immature	3
2035	57240	7513.46	4946.27	239782	HER241BBz	Immature	3
2346	220752	25999.9	118145	276879	HER241BBz	Immature	3
2459	99656.4	3104.11	1991.63	559122	HER241BBz	Immature	3
3349	109524	3770.84	29332.6	404545	HER241BBz	Immature	3
3371	213551	3851.02	58839.7	462258	HER241BBz	Immature	3
3493	69879.3	1679.8	1052.82	392699	HER241BBz	Immature	3
3697	213634	6622.48	4719.41	111638	HER241BBz	Immature	3
3823	36347.9	10745.3	104863	26555.3	HER241BBz	Immature	3
3884	62193.7	1536.98	477.292	150644	HER241BBz	Immature	3
3939	229707	5466.1	214830	837848	HER241BBz	Immature	3
4955	282792	7906.15	181116	92322.1	HER241BBz	Immature	3
5102	196704	7140.31	136038	402701	HER241BBz	Immature	3
5354	219716	10087.8	45321.7	168840	HER241BBz	Immature	3
5516	208189	8671.93	29650.8	162554	HER241BBz	Immature	3
5599	175351	21215.3	11693.5	337776	HER241BBz	Immature	3
5717	62348.2	520.745	2164.83	514322	HER241BBz	Immature	3
6096	10388.2	-141.43	2614.18	570635	HER241BBz	Immature	3
6273	122343	2289.08	28307.5	257869	HER241BBz	Immature	3
6441	82927.4	4114	21583	369999	HER241BBz	Immature	3
6757	65763.9	14355.1	1900.31	150861	HER241BBz	Immature	3
7138	171818	2444.48	26758.5	327789	HER241BBz	Immature	3
7189	49603.4	27672.9	7364.7	270922	HER241BBz	Immature	3
7291	84713.3	1989.48	3102.58	239382	HER241BBz	Immature	3
7822	68430.6	2914.31	769.26	189070	HER241BBz	Immature	3
7984	72706.8	7004	1709.67	312477	HER241BBz	Immature	3
8237	149576	2007.45	3165.37	228221	HER241BBz	Immature	3
8252	63929.4	12162.2	2069.79	227938	HER241BBz	Immature	3
8339	117091	2975.55	869.634	140376	HER241BBz	Immature	3
8597	248837	7369.94	24854.1	928262	HER241BBz	Immature	3
9554	72981.4	4689.94	1425.16	63201.4	HER241BBz	Immature	3
9622	107883	3918.17	495.699	228257	HER241BBz	Immature	3
9687	110325	23447.5	248200	249815	HER241BBz	Immature	3
9792	79113.1	1608.04	386.17	191458	HER241BBz	Immature	3
10255	76178.2	10152.3	142306	327767	HER241BBz	Immature	3
10712	307939	16468.4	155267	375280	HER241BBz	Immature	3
11115	181756	6089.63	18714.1	402827	HER241BBz	Immature	3
11673	284103	977.713	6100.72	429679	HER241BBz	Immature	3
11960	146264	18930.4	243965	436820	HER241BBz	Immature	3
12373	124648	4011.33	2206.13	440872	HER241BBz	Immature	3
12742	199300	4839.43	9766.71	304818	HER241BBz	Immature	3
12769	234697	5067.79	7186.34	513291	HER241BBz	Immature	3
12894	218083	19065.6	38286.9	157043	HER241BBz	Immature	3
13074	75325.5	6626.95	54829.6	167708	HER241BBz	Immature	3
14897	178443	10211.6	121478	380567	HER241BBz	Immature	3
14987	172708	6324.91	5341.93	211916	HER241BBz	Immature	3
14990	216364	13055.3	65805.7	230650	HER241BBz	Immature	3
15036	114260	3246.81	1789.74	272880	HER241BBz	Immature	3
15095	230509	13618	582670	450914	HER241BBz	Immature	3
15966	136545	18978.6	6224.85	297597	HER241BBz	Immature	3
16098	46170.1	11806.6	52008.4	259937	HER241BBz	Immature	3
16374	165201	11401	9284.11	327268	HER241BBz	Immature	3
17069	271016	6004.86	40021.2	313443	HER241BBz	Immature	3
17248	157213	3966.41	9769.93	155158	HER241BBz	Immature	3
17479	18756	945.514	355.79	550131	HER241BBz	Immature	3
17501	56285.2	363.166	3489.43	424604	HER241BBz	Immature	3
17508	153269	4296.39	6034.04	994190	HER241BBz	Immature	3
19060	106983	11537	19267.1	370724	HER241BBz	Immature	3
19794	172452	11442.7	84750.9	281447	HER241BBz	Immature	3
19938	83467.6	15915.9	42120.2	323753	HER241BBz	Immature	3
20355	119718	5033.13	42669.8	368080	HER241BBz	Immature	3
20593	129948	1877.56	3283.76	669626	HER241BBz	Immature	3
20756	163678	3312.17	2759.33	430845	HER241BBz	Immature	3
20838	119075	8294.84	2782.42	527139	HER241BBz	Immature	3
21525	127550	3256.66	1495.1	73814.9	HER241BBz	Immature	3
21856	176262	5412.15	16474.1	475351	HER241BBz	Immature	3
21950	176849	11192.5	99346.4	361473	HER241BBz	Immature	3
22271	62710.7	3250.75	1233.62	74853.4	HER241BBz	Immature	3
22424	144608	1577.65	620.779	202070	HER241BBz	Immature	3
22460	190394	14632	198919	452892	HER241BBz	Immature	3
22731	134057	5498.08	1841	139308	HER241BBz	Immature	3
22970	160863	8677.89	113331	408727	HER241BBz	Immature	3
23487	115674	6552.85	914.09	169399	HER241BBz	Immature	3
23636	83983.2	4063.97	2460.81	98451.9	HER241BBz	Immature	3
23801	78947	6903.75	6020.38	103339	HER241BBz	Immature	3
24025	106637	6232	2763.32	225672	HER241BBz	Immature	3
24065	181344	7697.3	-1554.85	72832	HER241BBz	Immature	3
24332	171248	9372.42	21048.1	302315	HER241BBz	Immature	3
24975	41841.4	2945.72	1279.08	162402	HER241BBz	Immature	3
25038	116381	2067.28	2683.86	472118	HER241BBz	Immature	3
25070	30045.9	14906.9	159126	3065.26	HER241BBz	Immature	3
25508	111802	9470.82	13196.8	517271	HER241BBz	Immature	3
26470	342445	14817.1	30523.7	51258.9	HER241BBz	Immature	3
26983	98364.3	7429.71	163674	388734	HER241BBz	Immature	3
27104	86439.6	11885.8	235859	395948	HER241BBz	Immature	3
27823	188604	12490.4	97505.5	89030.6	HER241BBz	Immature	3
28525	46022.4	-14.9101	2175.78	219362	HER241BBz	Immature	3
29025	186716	7917.69	66877.8	335801	HER241BBz	Immature	3
29231	137039	12301.1	151684	127606	HER241BBz	Immature	3
29510	53781.3	2058.19	3584.15	68865.3	HER241BBz	Immature	3
30497	130455	5865.6	1082.73	196311	HER241BBz	Immature	3
30646	43648.7	3104.72	-473.268	62993.7	HER241BBz	Immature	3
30760	200218	12611.9	67955.7	636295	HER241BBz	Immature	3
30767	203851	11685.4	167575	483408	HER241BBz	Immature	3
30992	137108	11142.7	2422.09	274462	HER241BBz	Immature	3
31256	143545	4345.49	5959.62	238677	HER241BBz	Immature	3
31983	349600	17436	272298	1.18844e+06	HER241BBz	Immature	3
32043	165689	4662.46	24652.7	407453	HER241BBz	Immature	3
32468	79267.2	3608.54	6922.6	202215	HER241BBz	Immature	3
32716	102083	3482.23	31638.7	271671	HER241BBz	Immature	3
33054	174707	9042.92	185671	795894	HER241BBz	Immature	3
33987	91627.3	3417.25	138647	274727	HER241BBz	Immature	3
34076	244721	11466.5	128156	467983	HER241BBz	Immature	3
34120	203179	12186.6	143284	374684	HER241BBz	Immature	3
34243	96848.9	2204.16	2698	297651	HER241BBz	Immature	3
34326	200948	9255.84	129113	431726	HER241BBz	Immature	3
34975	149807	6330.7	4469.78	243797	HER241BBz	Immature	3
34997	123580	3599.17	5125.04	266606	HER241BBz	Immature	3
35077	106862	2931.25	-534.592	77713.3	HER241BBz	Immature	3
35365	70964.8	4848.66	69555.6	375209	HER241BBz	Immature	3
35480	278192	5830.11	13967.2	142384	HER241BBz	Immature	3
35490	68866.1	3048.32	1740.96	133054	HER241BBz	Immature	3
35961	178220	10016.5	26109.1	229276	HER241BBz	Immature	3
36674	149966	9865.15	7981.55	254162	HER241BBz	Immature	3
36726	15408.1	4546.98	49744.7	353307	HER241BBz	Immature	3
36740	185847	9800.93	1907.39	1557.26	HER241BBz	Immature	3
36933	115916	5409.29	19139.9	354776	HER241BBz	Immature	3
37354	68949.1	14189	2385.17	198739	HER241BBz	Immature	3
37663	78975.4	2941.03	7713.68	91729.5	HER241BBz	Immature	3
38144	286052	5992.4	42347.2	607231	HER241BBz	Immature	3
38287	111376	4829.22	1174.67	364256	HER241BBz	Immature	3
38823	141470	8254.31	24438.1	297684	HER241BBz	Immature	3
39051	93824.3	975.095	5058.41	285316	HER241BBz	Immature	3
39819	143467	5595.98	16261.7	127358	HER241BBz	Immature	3
40094	180954	5492.12	81956.8	454179	HER241BBz	Immature	3
40192	207661	4868.33	2148.99	90177.4	HER241BBz	Immature	3
40507	47320.2	2312.84	14715	149590	HER241BBz	Immature	3
40874	60972	2634.86	1845.76	177501	HER241BBz	Immature	3
634	96834.7	5172.33	31316.2	234405	HER241BBz	Mature	3
919	158293	5502.18	17403.6	155662	HER241BBz	Mature	3
1983	157047	1506.27	1339.55	162642	HER241BBz	Mature	3
2239	444826	6450.1	114272	600344	HER241BBz	Mature	3
2469	290129	4223.96	112747	105786	HER241BBz	Mature	3
2480	238363	11785.5	4609.49	236799	HER241BBz	Mature	3
2548	142758	3594.16	2114.47	240235	HER241BBz	Mature	3
3187	179989	3997.18	2858.72	285009	HER241BBz	Mature	3
3487	112404	1713.82	-38.0659	213092	HER241BBz	Mature	3
3777	226846	9420.13	86597.5	242961	HER241BBz	Mature	3
7698	199548	8175.9	197337	134436	HER241BBz	Mature	3
7732	218640	17293.3	163473	293646	HER241BBz	Mature	3
7736	277896	7300.06	415685	587083	HER241BBz	Mature	3
7887	136533	4057.93	1173.62	299130	HER241BBz	Mature	3
8452	110098	6997.24	188397	220490	HER241BBz	Mature	3
10645	148281	12416.2	153250	165698	HER241BBz	Mature	3
10968	105990	4134.74	2641.93	125230	HER241BBz	Mature	3
10981	136642	2761.17	12261.8	115193	HER241BBz	Mature	3
11105	116272	8435.13	16970.6	111298	HER241BBz	Mature	3
11176	113593	9019.08	3007.03	164266	HER241BBz	Mature	3
11754	199147	13752.3	329119	179637	HER241BBz	Mature	3
12445	249177	6177.25	15393.1	539220	HER241BBz	Mature	3
12860	157678	3076.8	139747	244611	HER241BBz	Mature	3
13288	211804	5937.45	11757.2	402844	HER241BBz	Mature	3
14354	118060	16064.2	2609.41	344488	HER241BBz	Mature	3
16195	179079	36377.4	243360	446487	HER241BBz	Mature	3
16245	199623	10159	60355.2	230960	HER241BBz	Mature	3
16422	138881	6737.94	201705	301841	HER241BBz	Mature	3
16645	148712	11226.3	7532.09	179370	HER241BBz	Mature	3
17073	162319	23015.1	166097	634870	HER241BBz	Mature	3
17590	231727	8050.17	480914	482099	HER241BBz	Mature	3
18097	247889	20579.2	48682.2	779802	HER241BBz	Mature	3
20491	183589	16849.6	26186.1	417943	HER241BBz	Mature	3
20620	236615	6106.64	42694.9	199566	HER241BBz	Mature	3
20844	105146	16428.9	239104	187826	HER241BBz	Mature	3
20899	206731	8771.07	70386.8	482841	HER241BBz	Mature	3
23246	112666	4432.86	4626.91	430383	HER241BBz	Mature	3
23288	169059	10750.6	40851.8	400064	HER241BBz	Mature	3
23525	144931	4594.4	71677.3	177180	HER241BBz	Mature	3
23988	64721.7	2655.5	-856.321	52006.4	HER241BBz	Mature	3
24290	188862	5250.29	5398.28	220823	HER241BBz	Mature	3
24595	173232	10798.3	16016.5	327543	HER241BBz	Mature	3
26228	151304	7334.98	70212.9	165473	HER241BBz	Mature	3
29758	244079	34010.1	62364.8	227821	HER241BBz	Mature	3
30018	271470	37421.2	12160.9	332540	HER241BBz	Mature	3
31530	158031	18932	323219	227045	HER241BBz	Mature	3
31929	123042	5912.26	-80.7109	60865.6	HER241BBz	Mature	3
32267	171974	10978.4	159061	191476	HER241BBz	Mature	3
33135	174964	7565.6	47495.6	204603	HER241BBz	Mature	3
34230	149220	4920.48	-301.478	117064	HER241BBz	Mature	3
35806	100588	20873.1	50162.5	320365	HER241BBz	Mature	3
36436	154076	3826.07	110592	355686	HER241BBz	Mature	3
37154	148513	14630.7	8571.42	97703.1	HER241BBz	Mature	3
37167	173880	5891.14	108893	566873	HER241BBz	Mature	3
37215	145604	3931.25	7509.25	228463	HER241BBz	Mature	3
38017	75379.2	1728.45	940.075	316539	HER241BBz	Mature	3
38107	284066	6303.06	15420.5	426140	HER241BBz	Mature	3
38233	150864	14688.7	115810	1.06958e+06	HER241BBz	Mature	3
39232	117434	6099.04	46043.8	433818	HER241BBz	Mature	3
39437	536588	4403.91	22107.1	196196	HER241BBz	Mature	3
39653	123434	11934.9	11289.6	248164	HER241BBz	Mature	3
41085	144559	8589.41	383772	299535	HER241BBz	Mature	3
41132	220270	2167.25	1923.88	106903	HER241BBz	Mature	3
41150	258840	2414.08	4901.65	183640	HER241BBz	Mature	3
127	134144	38968	339376	861739	HER2CD28z	Immature	3
131	83397.9	11775	15818.6	277495	HER2CD28z	Immature	3
161	124250	18639.5	121696	420491	HER2CD28z	Immature	3
217	182026	11002.4	13080.4	140048	HER2CD28z	Immature	3
218	142377	23503.1	163821	269481	HER2CD28z	Immature	3
223	118917	52605.5	199312	287006	HER2CD28z	Immature	3
261	176592	48901.9	5029.39	284560	HER2CD28z	Immature	3
264	30533.7	465.384	1739.7	231053	HER2CD28z	Immature	3
283	136027	2571.39	7139.64	91725.5	HER2CD28z	Immature	3
297	98450.4	29751.9	7272.8	245578	HER2CD28z	Immature	3
316	52378.9	2049.87	2346.38	102386	HER2CD28z	Immature	3
320	86869.2	2425.49	1351.66	199823	HER2CD28z	Immature	3
330	158996	15927	48540.5	384860	HER2CD28z	Immature	3
424	90131.9	7922.67	36241.3	311399	HER2CD28z	Immature	3
430	100319	5256.85	4021.57	186566	HER2CD28z	Immature	3
435	82461.2	26234.2	29068.8	304414	HER2CD28z	Immature	3
439	75371	55351.1	16122.9	312752	HER2CD28z	Immature	3
468	101005	5837.27	5687.78	144006	HER2CD28z	Immature	3
494	55881.8	2214.93	1048.4	136178	HER2CD28z	Immature	3
518	103159	7929.14	12559.2	137018	HER2CD28z	Immature	3
566	113319	36900.8	176253	48021.8	HER2CD28z	Immature	3
615	65084.4	3413.59	1304.38	211257	HER2CD28z	Immature	3
669	155832	22435.7	9184.24	369073	HER2CD28z	Immature	3
681	41254.8	1315.73	-738.288	322187	HER2CD28z	Immature	3
690	67989	1914.55	6787.08	226369	HER2CD28z	Immature	3
715	64829	4428.79	5210.44	100144	HER2CD28z	Immature	3
751	110880	48951.7	308185	273902	HER2CD28z	Immature	3
816	134662	23295.3	1768.29	161786	HER2CD28z	Immature	3
836	169651	9716.14	64476.3	16555	HER2CD28z	Immature	3
864	29074.9	60637.2	45616	155531	HER2CD28z	Immature	3
874	141873	7097.62	217436	122146	HER2CD28z	Immature	3
882	43446.9	3451.59	3496.68	145327	HER2CD28z	Immature	3
885	109391	23072.5	15777.1	382686	HER2CD28z	Immature	3
932	127256	88658.7	43002.6	418469	HER2CD28z	Immature	3
990	116835	16311.8	34384.4	301754	HER2CD28z	Immature	3
1029	53525.1	1583.81	508.375	178756	HER2CD28z	Immature	3
1119	81770	25135.1	5142.4	231527	HER2CD28z	Immature	3
1194	124857	15745.7	3732.6	127575	HER2CD28z	Immature	3
1242	33806.3	2957.65	911.981	85727.4	HER2CD28z	Immature	3
1297	244841	40660.9	197363	540711	HER2CD28z	Immature	3
1359	81485.2	2297.58	1215.67	227380	HER2CD28z	Immature	3
1391	50690.5	3185	626.62	205959	HER2CD28z	Immature	3
1441	75266.7	8160.23	10550.6	95512.1	HER2CD28z	Immature	3
1453	163723	91428.8	475469	144074	HER2CD28z	Immature	3
1472	111636	35793.4	3313.32	68265.8	HER2CD28z	Immature	3
1560	32847.2	3748.56	3232.1	47522.4	HER2CD28z	Immature	3
1585	162426	34151.7	350670	417535	HER2CD28z	Immature	3
1647	104989	6559.35	6178.42	109809	HER2CD28z	Immature	3
1762	183316	23338.4	24983.2	102546	HER2CD28z	Immature	3
1788	106645	4326.52	8151.42	255092	HER2CD28z	Immature	3
1846	173589	11944.4	9661.54	305655	HER2CD28z	Immature	3
1858	251673	9239.24	70171.5	291088	HER2CD28z	Immature	3
1888	16876.3	1488.07	20761.7	274064	HER2CD28z	Immature	3
1914	45902.5	145938	153640	463990	HER2CD28z	Immature	3
1925	87262.1	2862.97	4463.13	472945	HER2CD28z	Immature	3
2042	120965	3984.56	2722.45	242056	HER2CD28z	Immature	3
2132	134507	99670.1	169623	459361	HER2CD28z	Immature	3
2136	87008.6	4547.82	4934.57	107271	HER2CD28z	Immature	3
2191	52678	94786.6	183855	144056	HER2CD28z	Immature	3
2193	63472.8	4740.4	2363.33	88630.6	HER2CD28z	Immature	3
2278	145898	5601.3	22617.7	266283	HER2CD28z	Immature	3
2329	135155	123783	604918	120663	HER2CD28z	Immature	3
2340	64248	6646.48	65670.5	217830	HER2CD28z	Immature	3
2369	41391.3	3158.13	973.426	29460.3	HER2CD28z	Immature	3
2375	181890	20180.7	87894.4	285721	HER2CD28z	Immature	3
2380	186630	39167.2	284063	194288	HER2CD28z	Immature	3
2408	34296	55968.2	14119.5	189167	HER2CD28z	Immature	3
2420	70395.5	21282.9	2985.92	402780	HER2CD28z	Immature	3
2427	191691	9891.43	23941.5	227176	HER2CD28z	Immature	3
2461	150299	40877.8	21577	476209	HER2CD28z	Immature	3
2469	117688	23426.3	80245.2	184533	HER2CD28z	Immature	3
2481	37814.2	2041.5	75.9	199101	HER2CD28z	Immature	3
2517	67317.3	44328.5	130502	118953	HER2CD28z	Immature	3
2554	188996	7953.57	20936.6	275245	HER2CD28z	Immature	3
2625	104073	10541.5	23655.1	290771	HER2CD28z	Immature	3
2638	55212.4	2839.52	119493	71941.3	HER2CD28z	Immature	3
2663	76827.6	67982.7	236052	468305	HER2CD28z	Immature	3
2669	159315	12645.8	58534.5	207866	HER2CD28z	Immature	3
2687	96067.6	24562.5	5446.35	175028	HER2CD28z	Immature	3
2765	107640	2795.99	3484.95	38963.3	HER2CD28z	Immature	3
2816	161811	40568.4	35781.7	68895.5	HER2CD28z	Immature	3
2827	339182	113924	177882	1.2715e+06	HER2CD28z	Immature	3
2891	77537.8	4032.38	3038.04	116571	HER2CD28z	Immature	3
2915	196705	17014.2	67026.3	17565.9	HER2CD28z	Immature	3
2918	78484.4	4755.4	1872.3	181111	HER2CD28z	Immature	3
2940	92826.5	67253.7	22805.1	279680	HER2CD28z	Immature	3
3002	109058	10802.5	4191.17	668997	HER2CD28z	Immature	3
3017	216945	73166.8	480118	604494	HER2CD28z	Immature	3
3037	80825.5	1420.63	3674.77	331212	HER2CD28z	Immature	3
3064	101097	55389.7	19793.7	445449	HER2CD28z	Immature	3
3078	73759.7	4612.86	1699.93	103461	HER2CD28z	Immature	3
3082	112734	2178.65	2551.24	303789	HER2CD28z	Immature	3
3119	91477.2	157325	95244.8	176630	HER2CD28z	Immature	3
3138	98658.8	31311.9	59695.4	156099	HER2CD28z	Immature	3
3155	87094.5	3560.54	1789.98	226897	HER2CD28z	Immature	3
3157	163375	92479.5	131866	147265	HER2CD28z	Immature	3
3162	68665.3	3056.5	1845.23	253869	HER2CD28z	Immature	3
3184	63371	11846.1	81842.5	254105	HER2CD28z	Immature	3
3302	55198.9	1554.44	3387.75	295873	HER2CD28z	Immature	3
3370	83557.2	3117.37	41301.4	160478	HER2CD28z	Immature	3
3375	212148	13300.1	21013	302560	HER2CD28z	Immature	3
3380	131316	5013.98	12359.8	68493.1	HER2CD28z	Immature	3
3421	124560	17614.7	24910.4	262697	HER2CD28z	Immature	3
3433	82612.8	3096.46	6493.09	181089	HER2CD28z	Immature	3
3453	209240	189037	482499	493128	HER2CD28z	Immature	3
3464	90189.3	2159.12	257.208	299445	HER2CD28z	Immature	3
3498	74808.7	6662.39	10350.6	124056	HER2CD28z	Immature	3
3547	53209.9	1090.95	202.067	84554	HER2CD28z	Immature	3
3621	64220.1	1472.47	2330.16	192792	HER2CD28z	Immature	3
3637	50353.5	1446.72	29.9483	482589	HER2CD28z	Immature	3
3657	234234	46503.2	150663	234087	HER2CD28z	Immature	3
3658	84699.6	13948.6	391620	232139	HER2CD28z	Immature	3
3673	219371	273316	755507	358807	HER2CD28z	Immature	3
3698	49867.6	1020.43	1816.69	247580	HER2CD28z	Immature	3
3725	52659.6	2860.9	912.085	264778	HER2CD28z	Immature	3
3735	196553	102891	217305	278278	HER2CD28z	Immature	3
3744	72442.3	1685.46	5081.28	421551	HER2CD28z	Immature	3
3762	85920.8	1965.13	1560.92	354282	HER2CD28z	Immature	3
3794	75423.8	4631.23	13946.5	155907	HER2CD28z	Immature	3
3809	21652	10763.1	293343	153277	HER2CD28z	Immature	3
3837	112601	13032.7	38418	185833	HER2CD28z	Immature	3
3888	59441.9	11291.1	25368	178841	HER2CD28z	Immature	3
3932	128310	106953	66540.1	132586	HER2CD28z	Immature	3
3933	69177.8	3016.64	6175.27	265204	HER2CD28z	Immature	3
3937	79694.7	2596.45	1437.59	77466	HER2CD28z	Immature	3
3953	204310	103373	724968	381828	HER2CD28z	Immature	3
3996	155278	7427.18	7536.5	108341	HER2CD28z	Immature	3
4023	164705	54112.1	53633.5	223478	HER2CD28z	Immature	3
4028	94854.8	6368.4	7118.11	200536	HER2CD28z	Immature	3
4042	130717	4089.12	1219.49	194804	HER2CD28z	Immature	3
4050	86264.8	5128.1	2224.1	197621	HER2CD28z	Immature	3
4069	90269	138263	117757	151570	HER2CD28z	Immature	3
4114	47997.9	69725.9	3223.8	228020	HER2CD28z	Immature	3
4131	78148.1	151052	21638.1	178730	HER2CD28z	Immature	3
4140	56419	69660.8	200435	102914	HER2CD28z	Immature	3
4228	65892.5	1926.03	951.747	153798	HER2CD28z	Immature	3
4237	54561.4	5102	15509.8	234205	HER2CD28z	Immature	3
4241	62763.8	150069	52166.9	136918	HER2CD28z	Immature	3
4302	97672.5	1208.56	10377	223436	HER2CD28z	Immature	3
4310	55623.6	3259.85	1015.77	191342	HER2CD28z	Immature	3
4315	82542.8	57689.3	5487.29	315989	HER2CD28z	Immature	3
4418	71136.6	29538.2	15319.8	198490	HER2CD28z	Immature	3
4429	167586	30541	130655	178144	HER2CD28z	Immature	3
4441	82176.2	11517.4	3424.2	82808.8	HER2CD28z	Immature	3
4480	96909.8	5083.13	4150.97	219177	HER2CD28z	Immature	3
4520	153299	7002.59	5953.82	431306	HER2CD28z	Immature	3
4680	138162	51831.6	177045	140470	HER2CD28z	Immature	3
4698	170616	12977.6	6914.99	34552.1	HER2CD28z	Immature	3
4704	44695.2	3391.33	2598.27	247835	HER2CD28z	Immature	3
4708	83378.8	21697.5	88018.3	125693	HER2CD28z	Immature	3
4740	105507	22382	165252	258296	HER2CD28z	Immature	3
4755	107754	5987.92	3235.09	390457	HER2CD28z	Immature	3
4814	68849.4	2341.25	1644.38	274693	HER2CD28z	Immature	3
4836	118467	26830.2	81808	326173	HER2CD28z	Immature	3
4838	110935	5499	23925.4	307305	HER2CD28z	Immature	3
4840	110541	8436.44	94724.3	200205	HER2CD28z	Immature	3
4845	277872	78647.8	28599.7	337735	HER2CD28z	Immature	3
4877	93683.2	11240.6	3800.8	317550	HER2CD28z	Immature	3
4927	99983.5	16769.6	178256	411731	HER2CD28z	Immature	3
4932	86255.7	8107.43	6592.96	296986	HER2CD28z	Immature	3
4955	151114	37090.8	2392.15	273364	HER2CD28z	Immature	3
4956	46684.8	88863.8	3791.62	217185	HER2CD28z	Immature	3
4981	23540.6	25648	25032.7	269781	HER2CD28z	Immature	3
4988	113129	57519.8	137013	71639.8	HER2CD28z	Immature	3
5015	48001.5	3927.29	1180.73	107374	HER2CD28z	Immature	3
5023	199328	219490	226694	394117	HER2CD28z	Immature	3
5066	92340.6	3900.98	11561.4	446712	HER2CD28z	Immature	3
5068	163917	30256.1	39565.1	257026	HER2CD28z	Immature	3
5092	168557	8464.4	221103	230910	HER2CD28z	Immature	3
5157	296347	59677.8	197841	303544	HER2CD28z	Immature	3
5197	112358	3615.34	6751.93	252568	HER2CD28z	Immature	3
5198	194668	93639.5	320321	396875	HER2CD28z	Immature	3
5213	79059.6	622.695	2333.92	219100	HER2CD28z	Immature	3
5228	181853	152160	236021	753207	HER2CD28z	Immature	3
5254	273219	90774.9	406919	670304	HER2CD28z	Immature	3
5268	23736	3511.69	-248.749	598949	HER2CD28z	Immature	3
5321	109374	138090	4398.33	170007	HER2CD28z	Immature	3
5344	222260	122739	171312	509851	HER2CD28z	Immature	3
5351	253083	7752.75	28145.1	316567	HER2CD28z	Immature	3
5358	61169.2	8240.61	3213.28	246092	HER2CD28z	Immature	3
5370	90468.7	5441.19	10282.9	302966	HER2CD28z	Immature	3
5375	103573	3559.4	4508.6	278926	HER2CD28z	Immature	3
5427	224509	77700	594156	849892	HER2CD28z	Immature	3
5462	106982	9627.74	19358.7	475370	HER2CD28z	Immature	3
5563	27773.9	81814.8	56347.4	36541.7	HER2CD28z	Immature	3
5570	26025	41690.5	93752.2	205306	HER2CD28z	Immature	3
5591	106933	8688.15	13754.8	126160	HER2CD28z	Immature	3
5636	105166	28884.4	8802.2	246359	HER2CD28z	Immature	3
5654	164488	17959.4	8912.52	167379	HER2CD28z	Immature	3
5680	86450.3	65639.7	114268	205279	HER2CD28z	Immature	3
5683	50295.9	2912.16	5054.46	78831.3	HER2CD28z	Immature	3
5685	51131.5	3502.67	1215.44	76935.6	HER2CD28z	Immature	3
5702	278409	137036	114039	437581	HER2CD28z	Immature	3
5707	106428	17759.6	9440.61	225032	HER2CD28z	Immature	3
5764	206063	11186	34172.3	507102	HER2CD28z	Immature	3
5774	64958.1	6884.5	13934.2	235372	HER2CD28z	Immature	3
5834	105914	5746.68	2505.98	181219	HER2CD28z	Immature	3
5916	91411.1	5840.57	5986.1	326844	HER2CD28z	Immature	3
5924	94917.8	33986.8	14562.4	134762	HER2CD28z	Immature	3
5982	61644.5	1340.41	545.827	430225	HER2CD28z	Immature	3
5997	153318	28564.5	123863	410497	HER2CD28z	Immature	3
6016	123374	34398.3	114568	148589	HER2CD28z	Immature	3
6035	79166.7	10550.5	63191.7	500124	HER2CD28z	Immature	3
6036	58386.9	5366.2	9225.89	373670	HER2CD28z	Immature	3
6050	212711	150817	532317	285980	HER2CD28z	Immature	3
6060	102754	69064.4	89223.1	69176.2	HER2CD28z	Immature	3
6064	103246	58529.7	15519.9	444251	HER2CD28z	Immature	3
6071	61117.8	3841.65	1038.37	210041	HER2CD28z	Immature	3
6094	61486.2	10094.3	4232	257662	HER2CD28z	Immature	3
6126	123711	66337.4	19264.2	241246	HER2CD28z	Immature	3
6130	115473	5106.59	6117	210577	HER2CD28z	Immature	3
6145	54362.4	3923.38	2362.72	167603	HER2CD28z	Immature	3
6165	120956	11488.6	170621	324553	HER2CD28z	Immature	3
6193	164229	73216.6	412835	176281	HER2CD28z	Immature	3
6221	33379.3	2524.82	635.053	115277	HER2CD28z	Immature	3
6241	159960	173560	8819.38	283777	HER2CD28z	Immature	3
6242	152915	79324.9	314666	178462	HER2CD28z	Immature	3
6263	94174.2	4077.84	7932.29	313391	HER2CD28z	Immature	3
6296	102602	2863.97	270.774	112917	HER2CD28z	Immature	3
6304	114264	3571.57	3439.67	252288	HER2CD28z	Immature	3
6316	85974.9	6744.15	23580.7	97341.9	HER2CD28z	Immature	3
6361	90238	6199.89	8734	203355	HER2CD28z	Immature	3
6365	103077	7892.72	25080.9	130169	HER2CD28z	Immature	3
6375	79222.7	5826.13	461.761	26165.7	HER2CD28z	Immature	3
6390	38156.6	3255.72	4530.35	122156	HER2CD28z	Immature	3
6404	85742.1	7203.38	8042.25	181679	HER2CD28z	Immature	3
6414	2773.96	510.908	196.504	143087	HER2CD28z	Immature	3
6429	91521.6	7201.26	1332.46	184012	HER2CD28z	Immature	3
6454	205100	11643.4	4304.51	284148	HER2CD28z	Immature	3
6455	187503	61233.6	30604	112589	HER2CD28z	Immature	3
6495	69445.1	22918.5	181782	303482	HER2CD28z	Immature	3
6501	69349.4	47251.4	45403.5	244630	HER2CD28z	Immature	3
6515	36385.7	2352.26	12261	260869	HER2CD28z	Immature	3
6518	48444.5	67032	45563.2	362710	HER2CD28z	Immature	3
6525	119039	68401.9	73740.5	601821	HER2CD28z	Immature	3
6543	102798	4622.85	12978.5	254642	HER2CD28z	Immature	3
6604	160061	159122	95380	249372	HER2CD28z	Immature	3
6615	73491.8	4708.9	112.682	213485	HER2CD28z	Immature	3
6618	116509	58910.4	55660.2	236040	HER2CD28z	Immature	3
6620	47890	12139	172900	183738	HER2CD28z	Immature	3
6652	19095.2	2040.31	-430.319	193642	HER2CD28z	Immature	3
6653	103813	5048.79	1722.87	156545	HER2CD28z	Immature	3
6696	130859	146606	28794.3	496006	HER2CD28z	Immature	3
6710	89655.1	9753.76	15806.4	132796	HER2CD28z	Immature	3
6729	64550.5	40053	2732.65	211333	HER2CD28z	Immature	3
6746	49027.3	32641	2681.79	101524	HER2CD28z	Immature	3
6755	90088.9	2060.82	1053.65	487868	HER2CD28z	Immature	3
6775	83124.5	6470.46	41938.9	198575	HER2CD28z	Immature	3
6803	68528.4	92283.9	117382	373730	HER2CD28z	Immature	3
6821	80725.7	4972.3	21177.1	196920	HER2CD28z	Immature	3
6823	71504.4	2740.8	1348.09	194697	HER2CD28z	Immature	3
6839	91524.8	34414.4	21864.2	93988.8	HER2CD28z	Immature	3
6894	158101	27842.9	239938	370056	HER2CD28z	Immature	3
6932	79225.3	71866.4	7052.65	139513	HER2CD28z	Immature	3
6938	116498	7078.82	3772.1	618027	HER2CD28z	Immature	3
6990	66477.1	6090.64	24972.1	150789	HER2CD28z	Immature	3
7064	184021	133759	290461	462085	HER2CD28z	Immature	3
7067	123751	4703.31	2287.61	275610	HER2CD28z	Immature	3
7074	185023	76007.5	129980	673107	HER2CD28z	Immature	3
7083	204844	95074.3	137566	139264	HER2CD28z	Immature	3
7089	72786	8441.68	3727.11	376924	HER2CD28z	Immature	3
7125	274511	49181.5	131922	88321.3	HER2CD28z	Immature	3
7175	40463.9	3031.78	195.34	210025	HER2CD28z	Immature	3
7247	67694.6	28725.2	5967.36	265250	HER2CD28z	Immature	3
7271	97869	21291.4	26455.6	249836	HER2CD28z	Immature	3
7275	98546.8	36199.8	11244.5	300854	HER2CD28z	Immature	3
7286	28755.1	1244.41	4711.91	258113	HER2CD28z	Immature	3
7339	85804.3	2855.29	-47.0128	121849	HER2CD28z	Immature	3
7372	209213	57814.8	17339.3	673576	HER2CD28z	Immature	3
7398	50923.8	19957.4	713.829	294800	HER2CD28z	Immature	3
7405	70138.7	65801	251941	119393	HER2CD28z	Immature	3
7413	98837.5	97623.8	26989.8	127609	HER2CD28z	Immature	3
7427	133123	185219	220441	331462	HER2CD28z	Immature	3
7429	183227	21842.1	121306	319003	HER2CD28z	Immature	3
7476	91321.7	4887.72	2306.94	212503	HER2CD28z	Immature	3
7477	110514	4568.18	11669.8	325069	HER2CD28z	Immature	3
7480	158147	35346.3	580400	257021	HER2CD28z	Immature	3
7488	98438	35522.2	131404	307219	HER2CD28z	Immature	3
7492	58240.8	4716.58	2029.8	131171	HER2CD28z	Immature	3
7534	161228	21444.4	11538.3	226801	HER2CD28z	Immature	3
7549	121551	4393.95	8311.16	401480	HER2CD28z	Immature	3
7572	112941	4295.98	3910.79	203216	HER2CD28z	Immature	3
7590	137760	7258.56	11325.3	107238	HER2CD28z	Immature	3
7601	71260.1	142205	23085.1	164876	HER2CD28z	Immature	3
7636	78064.6	93107.5	100558	244751	HER2CD28z	Immature	3
7655	94166.6	4763.92	2730.85	301764	HER2CD28z	Immature	3
7668	214800	31084	30843.2	292864	HER2CD28z	Immature	3
7709	188168	37858.8	27813.3	268880	HER2CD28z	Immature	3
7716	124894	3635.33	2721.41	253215	HER2CD28z	Immature	3
7746	48736.2	11357.2	185917	218258	HER2CD28z	Immature	3
7795	117199	25598.1	131985	111568	HER2CD28z	Immature	3
7820	58499.3	30200.9	47731	258875	HER2CD28z	Immature	3
7832	102514	98321.1	216285	173230	HER2CD28z	Immature	3
7903	77146.8	51281.6	26956.6	367452	HER2CD28z	Immature	3
7924	97728.2	17680.2	400097	206746	HER2CD28z	Immature	3
7929	198243	99896.6	74587.2	592859	HER2CD28z	Immature	3
7931	226072	73794.8	294306	132625	HER2CD28z	Immature	3
7934	138598	27900.1	29451.3	234825	HER2CD28z	Immature	3
7937	85900.2	37412	2098.04	238375	HER2CD28z	Immature	3
7950	21634.7	5070.22	15231.1	220995	HER2CD28z	Immature	3
7971	70200.6	31371	71579.9	384535	HER2CD28z	Immature	3
7972	64228.2	3750.91	1492.86	255025	HER2CD28z	Immature	3
7979	201943	140434	53227.5	583918	HER2CD28z	Immature	3
7998	101047	287656	8678.94	280043	HER2CD28z	Immature	3
8004	223041	62479.6	40961.5	311267	HER2CD28z	Immature	3
8023	96140.4	1343.56	1758.42	302077	HER2CD28z	Immature	3
8056	98391.3	108297	11199.2	426240	HER2CD28z	Immature	3
8062	92425.6	66342.5	13254.5	288915	HER2CD28z	Immature	3
8171	139696	12963	23507.7	212075	HER2CD28z	Immature	3
8183	183293	6371.06	2912.81	219225	HER2CD28z	Immature	3
8199	115345	5218.05	7840.4	227310	HER2CD28z	Immature	3
8226	150912	7349.79	1564.63	355764	HER2CD28z	Immature	3
8301	92755.7	55918.1	11694.1	302435	HER2CD28z	Immature	3
8368	188694	327637	49717.1	125055	HER2CD28z	Immature	3
8518	125007	6550.45	5313.23	83578.8	HER2CD28z	Immature	3
8543	84493.2	2155.75	1060.1	172830	HER2CD28z	Immature	3
8602	189735	43236.3	152265	67342.9	HER2CD28z	Immature	3
8622	65688.5	53714.8	50414.2	139719	HER2CD28z	Immature	3
8631	190140	43950.7	4123.48	242234	HER2CD28z	Immature	3
8691	168211	5495.86	2466.46	253070	HER2CD28z	Immature	3
8701	51270.6	133779	284027	181959	HER2CD28z	Immature	3
8741	61526.1	42529	426570	322994	HER2CD28z	Immature	3
8763	53380.4	53133.7	110202	162309	HER2CD28z	Immature	3
8801	121050	74679.5	85652.3	358381	HER2CD28z	Immature	3
8808	241506	41598.4	214557	475061	HER2CD28z	Immature	3
8846	134030	78889.4	122134	100601	HER2CD28z	Immature	3
8856	146851	63219.4	115921	218472	HER2CD28z	Immature	3
8905	84611.6	4343.35	2938.34	277662	HER2CD28z	Immature	3
8918	123342	4277.07	7355	136603	HER2CD28z	Immature	3
8926	110005	4538.38	3209.6	275693	HER2CD28z	Immature	3
9047	133745	36631.9	457310	74603.5	HER2CD28z	Immature	3
9076	59581.8	2285.88	2311.38	93040.6	HER2CD28z	Immature	3
9078	177691	6764.69	90970.2	542498	HER2CD28z	Immature	3
9133	83000	5384.51	1071.09	149753	HER2CD28z	Immature	3
9155	90321.8	5368.17	4113.93	150179	HER2CD28z	Immature	3
9162	98263.2	10225.1	39453	195144	HER2CD28z	Immature	3
9231	134834	78532.6	20066.1	191827	HER2CD28z	Immature	3
9234	131912	6964.38	4780.16	241677	HER2CD28z	Immature	3
9245	83647.8	99338.9	5045.54	333175	HER2CD28z	Immature	3
9252	94285.8	2485.15	1439.43	149043	HER2CD28z	Immature	3
9276	174243	82307.5	36934.5	233548	HER2CD28z	Immature	3
9283	106121	5673.85	2576.79	172570	HER2CD28z	Immature	3
9334	99756	4285.07	2677.26	132906	HER2CD28z	Immature	3
9359	69746.6	159365	275905	415643	HER2CD28z	Immature	3
9397	30644.2	62240.7	119982	166248	HER2CD28z	Immature	3
9453	130507	62953	105525	191977	HER2CD28z	Immature	3
9475	1906.14	2061.06	-68.0833	762903	HER2CD28z	Immature	3
9482	182162	37356.3	11183.1	420434	HER2CD28z	Immature	3
9484	102726	5162.61	4715.2	162063	HER2CD28z	Immature	3
9515	89335.5	3177.61	1620.26	188038	HER2CD28z	Immature	3
9532	48098.5	5015.3	1291.77	218271	HER2CD28z	Immature	3
9535	179022	31404.7	5441	235787	HER2CD28z	Immature	3
9609	6405.68	25609.7	11626.5	59756.7	HER2CD28z	Immature	3
9626	96977.4	20628.4	50241.4	146921	HER2CD28z	Immature	3
9662	181545	56468.1	30964.2	271520	HER2CD28z	Immature	3
9749	51367.1	4160.73	1971.54	238377	HER2CD28z	Immature	3
9785	98073.3	4650.75	9094.69	189727	HER2CD28z	Immature	3
9786	120860	14021.7	23397.6	138112	HER2CD28z	Immature	3
9817	54877.9	6521.91	21048.4	200606	HER2CD28z	Immature	3
9819	96870.9	12542.3	14047.1	139636	HER2CD28z	Immature	3
9843	258413	49355.4	227359	241944	HER2CD28z	Immature	3
9905	117572	51110.7	157622	460360	HER2CD28z	Immature	3
9922	62022.7	16065.6	208928	245014	HER2CD28z	Immature	3
9954	33306.6	64093.6	33149.2	46134.9	HER2CD28z	Immature	3
9987	150017	4590.06	2282.43	408114	HER2CD28z	Immature	3
9994	75093.5	9350.57	1617.55	217092	HER2CD28z	Immature	3
10047	160770	18901.6	28189.4	130233	HER2CD28z	Immature	3
10065	103367	109376	75481.9	144353	HER2CD28z	Immature	3
10146	189889	191077	155745	530805	HER2CD28z	Immature	3
10164	132519	21793.7	269383	504583	HER2CD28z	Immature	3
10193	68166.9	665.168	910.558	201458	HER2CD28z	Immature	3
10205	60783.2	12915.5	1418.9	118386	HER2CD28z	Immature	3
10232	67590.1	2326.29	1107.36	168731	HER2CD28z	Immature	3
10236	95994.2	17389.9	234339	135577	HER2CD28z	Immature	3
10245	226378	8605.71	3589.21	188852	HER2CD28z	Immature	3
10281	126567	7950.83	7712.54	362539	HER2CD28z	Immature	3
10292	164514	58884.5	350246	237823	HER2CD28z	Immature	3
10295	195167	5722.51	-9.09972	344507	HER2CD28z	Immature	3
10313	127583	81858	11161.9	388792	HER2CD28z	Immature	3
10337	283349	135746	334194	418118	HER2CD28z	Immature	3
10356	137330	82223.4	50997.4	88131.2	HER2CD28z	Immature	3
10442	82913.2	2305.57	1524.99	115803	HER2CD28z	Immature	3
10451	25147.7	33614.7	5724.5	393595	HER2CD28z	Immature	3
10480	132799	4677.1	2462.71	308450	HER2CD28z	Immature	3
10481	143308	59701.7	409821	225795	HER2CD28z	Immature	3
10485	186939	53361.4	136908	179898	HER2CD28z	Immature	3
10495	46388.2	724.231	734.654	135406	HER2CD28z	Immature	3
10531	132627	4631.62	2657.13	211716	HER2CD28z	Immature	3
10587	100515	3930.71	9345.53	58498.9	HER2CD28z	Immature	3
10588	105705	6476.19	57910.6	309917	HER2CD28z	Immature	3
10597	25576	3384.55	1832.53	629270	HER2CD28z	Immature	3
10601	110981	75556.4	46436.4	616598	HER2CD28z	Immature	3
10616	268791	193907	72683.4	444525	HER2CD28z	Immature	3
10669	117382	418502	645408	496209	HER2CD28z	Immature	3
10678	89164.1	48795.8	87420.5	168621	HER2CD28z	Immature	3
10682	129386	150181	95554.3	537844	HER2CD28z	Immature	3
10694	69179.1	2209.58	4545.81	346791	HER2CD28z	Immature	3
10695	131358	6765.57	8608.71	149504	HER2CD28z	Immature	3
10706	65216.4	10140.7	17781	68541.5	HER2CD28z	Immature	3
10739	72095.8	3648.77	12380.6	14727.1	HER2CD28z	Immature	3
10765	115009	16397.2	40539	74072.2	HER2CD28z	Immature	3
10772	97087.6	51666.8	127531	278854	HER2CD28z	Immature	3
10815	116770	28222.5	197600	164249	HER2CD28z	Immature	3
10821	95379.7	3708.85	1325.92	215622	HER2CD28z	Immature	3
10823	90270	19372	120736	137142	HER2CD28z	Immature	3
10833	113724	4384.34	3810.29	264638	HER2CD28z	Immature	3
10851	152137	5537.89	4474.43	312627	HER2CD28z	Immature	3
10889	206752	90293.7	212547	360213	HER2CD28z	Immature	3
10895	55275.1	21318.9	2050.77	233508	HER2CD28z	Immature	3
10914	315741	33757.7	204246	108845	HER2CD28z	Immature	3
10952	103266	406116	13982	212384	HER2CD28z	Immature	3
10978	575426	73219.7	80619.7	107171	HER2CD28z	Immature	3
10981	55339.6	40437.3	55193.9	193207	HER2CD28z	Immature	3
10989	169449	64896.2	141123	184855	HER2CD28z	Immature	3
10992	53550.9	139468	109652	171420	HER2CD28z	Immature	3
10993	51256.5	2852.85	4507.94	682649	HER2CD28z	Immature	3
11034	142483	75577.7	55707.9	371800	HER2CD28z	Immature	3
11059	116939	4924.32	35593.5	201943	HER2CD28z	Immature	3
11074	104013	10076.3	26253.3	232120	HER2CD28z	Immature	3
11075	104907	1833.7	684.552	222746	HER2CD28z	Immature	3
11076	33818.5	129094	958.138	145979	HER2CD28z	Immature	3
11098	50295.9	74622.3	158562	247414	HER2CD28z	Immature	3
11119	155564	47121.4	291219	260487	HER2CD28z	Immature	3
11159	166121	3880.83	11613.8	231560	HER2CD28z	Immature	3
11164	64490.7	2911.44	417.733	82246.2	HER2CD28z	Immature	3
11165	60344.5	356.498	2079.82	366847	HER2CD28z	Immature	3
11211	130381	61847.3	80622.4	689296	HER2CD28z	Immature	3
11216	85617.1	4524.13	3426.24	216473	HER2CD28z	Immature	3
11321	50951.3	2154.87	1621.95	116645	HER2CD28z	Immature	3
11341	90867.6	4566.4	1820.4	175214	HER2CD28z	Immature	3
11348	116124	14051.5	3911.97	219019	HER2CD28z	Immature	3
11357	69200.9	22039.2	41338.2	211127	HER2CD28z	Immature	3
11366	78492.3	3026.19	911.412	241103	HER2CD28z	Immature	3
11368	80581.2	82052.4	176311	220539	HER2CD28z	Immature	3
11464	109006	4728.54	1195.97	101516	HER2CD28z	Immature	3
11468	84857.8	4754.34	11494.8	217894	HER2CD28z	Immature	3
11533	16608.6	1695.88	183.625	387736	HER2CD28z	Immature	3
11550	161154	57905.3	197459	132154	HER2CD28z	Immature	3
11666	128601	61042.5	21717.5	513219	HER2CD28z	Immature	3
11694	150247	22311	453564	404938	HER2CD28z	Immature	3
11727	140911	7817.56	8950.37	67680	HER2CD28z	Immature	3
11809	50749.1	1514.89	1651.32	211675	HER2CD28z	Immature	3
11821	110930	7225.94	12597	212381	HER2CD28z	Immature	3
11830	63622.5	6860.26	15968.9	285053	HER2CD28z	Immature	3
11859	132296	41084.1	88831.2	139392	HER2CD28z	Immature	3
11860	99749.4	83379	18115	210896	HER2CD28z	Immature	3
11866	167313	46642.6	77279.5	131686	HER2CD28z	Immature	3
11935	70042	2451.9	405.259	377021	HER2CD28z	Immature	3
11957	98087.9	4310.19	26452.6	49165.1	HER2CD28z	Immature	3
11979	100938	13167.2	377750	259628	HER2CD28z	Immature	3
12005	101328	6419.08	2069.04	217793	HER2CD28z	Immature	3
12034	188811	6138.65	8154.48	19613.1	HER2CD28z	Immature	3
12057	123176	21231.6	1898.61	195677	HER2CD28z	Immature	3
12075	201924	5693.55	20535.2	141038	HER2CD28z	Immature	3
12108	205032	20406.4	261268	797263	HER2CD28z	Immature	3
12129	39212.1	19292.2	86898.1	164103	HER2CD28z	Immature	3
12138	43060.2	3949.65	1545.08	208770	HER2CD28z	Immature	3
12167	35980.7	57665.2	33441.1	124628	HER2CD28z	Immature	3
12172	93125.9	4730.09	518.489	249290	HER2CD28z	Immature	3
12196	98788.9	2307.56	4247.97	99050.9	HER2CD28z	Immature	3
12235	162896	13180.5	103214	287975	HER2CD28z	Immature	3
12236	65220.2	4520.87	1779.24	305063	HER2CD28z	Immature	3
12283	116772	2743.42	1885.37	228195	HER2CD28z	Immature	3
12374	98660.8	87236.3	3861.92	248214	HER2CD28z	Immature	3
12428	65848.1	34900.3	6183.21	152995	HER2CD28z	Immature	3
12453	83128.9	58603.8	264787	355101	HER2CD28z	Immature	3
12532	55007.6	3085.92	106.435	108066	HER2CD28z	Immature	3
12537	98500.3	3101.72	5097.25	232551	HER2CD28z	Immature	3
12577	115425	9874.92	2174.98	202771	HER2CD28z	Immature	3
12622	74960.9	58460.4	481215	245335	HER2CD28z	Immature	3
12660	56174	54295.2	33780.7	218282	HER2CD28z	Immature	3
12664	163312	21815	15572.8	730786	HER2CD28z	Immature	3
12706	201323	34653.7	114765	1.78171e+06	HER2CD28z	Immature	3
12756	82096.1	3326.35	956.804	276388	HER2CD28z	Immature	3
12775	141497	81689.8	368950	169720	HER2CD28z	Immature	3
12820	171793	39615.5	77542	347199	HER2CD28z	Immature	3
12822	153669	6677.55	2508.31	391372	HER2CD28z	Immature	3
12833	79781.8	2713.58	5934.47	55716	HER2CD28z	Immature	3
12843	95960.7	36469.1	135019	157704	HER2CD28z	Immature	3
12872	97230.1	52760.8	59751.7	323359	HER2CD28z	Immature	3
12878	357.019	17794.7	64707.6	550217	HER2CD28z	Immature	3
12896	131138	106154	203506	294848	HER2CD28z	Immature	3
12908	204341	16899.4	17278.5	160238	HER2CD28z	Immature	3
12911	118569	10977	10238.2	304016	HER2CD28z	Immature	3
12975	88871.9	8797.01	64649.9	380471	HER2CD28z	Immature	3
12988	75106.6	95740	86213.5	133209	HER2CD28z	Immature	3
13003	110403	4054.61	2008.83	290572	HER2CD28z	Immature	3
13058	77184.7	5192.13	3057.56	124011	HER2CD28z	Immature	3
13083	209719	65435.5	89834.1	437465	HER2CD28z	Immature	3
13111	75246.9	2010.1	1948.91	216636	HER2CD28z	Immature	3
13122	126156	16423.8	140375	210896	HER2CD28z	Immature	3
13200	128419	2098.25	3455.37	238426	HER2CD28z	Immature	3
13211	285225	171806	238689	800412	HER2CD28z	Immature	3
13223	137384	188439	212965	83631.4	HER2CD28z	Immature	3
13224	110088	4202.16	1735.59	174755	HER2CD28z	Immature	3
13230	100607	3734.36	2546.47	151538	HER2CD28z	Immature	3
13238	93389.9	23029.6	169039	332710	HER2CD28z	Immature	3
13258	155530	10269.4	38436.2	201507	HER2CD28z	Immature	3
13277	79452.1	17165.8	7826.74	121202	HER2CD28z	Immature	3
13281	52764.4	71106.1	61874.8	148623	HER2CD28z	Immature	3
13301	97849.3	9647.29	213721	80180.6	HER2CD28z	Immature	3
13319	47479.9	27968.9	190055	97317.8	HER2CD28z	Immature	3
13324	97596.6	71141.4	34957.4	176466	HER2CD28z	Immature	3
13326	35138.4	1399.9	-32.81	259279	HER2CD28z	Immature	3
13331	66679.2	8989.3	3419.14	149547	HER2CD28z	Immature	3
13393	119699	2975.78	3268.58	226682	HER2CD28z	Immature	3
13408	118431	71581.5	156130	99003	HER2CD28z	Immature	3
13415	151666	86184.9	329474	391197	HER2CD28z	Immature	3
13419	152540	15756.4	20452.2	159630	HER2CD28z	Immature	3
13478	51344.4	1997.35	1070.13	224673	HER2CD28z	Immature	3
13484	82083.7	773.681	656.975	84311.2	HER2CD28z	Immature	3
13500	77270.4	17830.2	20956.3	257570	HER2CD28z	Immature	3
13507	124280	8630.66	225743	130538	HER2CD28z	Immature	3
13528	106924	5652.55	1106.61	70068.3	HER2CD28z	Immature	3
13590	61731	12232.1	367209	293248	HER2CD28z	Immature	3
13628	132198	4751.17	13506.2	345733	HER2CD28z	Immature	3
13654	87352.3	1187.45	540.272	129164	HER2CD28z	Immature	3
13737	83884.8	14394.2	33375.6	206217	HER2CD28z	Immature	3
13741	58928.3	6947.01	4447.62	315321	HER2CD28z	Immature	3
13816	105446	7700.48	9873.55	215457	HER2CD28z	Immature	3
13878	82626.5	3289.32	11165.7	235464	HER2CD28z	Immature	3
13887	66332.8	26906.1	1325.7	183127	HER2CD28z	Immature	3
13925	132145	31422.8	24185.8	266675	HER2CD28z	Immature	3
13943	31595.1	1973.79	-220.304	84089.9	HER2CD28z	Immature	3
13953	102832	2099.02	3380.64	393824	HER2CD28z	Immature	3
13992	49694.1	1854.4	509.284	433790	HER2CD28z	Immature	3
14035	68347.1	5251.07	9997.09	74561.5	HER2CD28z	Immature	3
14039	170341	10679.9	171319	381929	HER2CD28z	Immature	3
14045	33938.2	37694.6	33362.7	259512	HER2CD28z	Immature	3
14052	108282	5523.61	1580.38	179070	HER2CD28z	Immature	3
14102	27014	2420.94	17010.8	168750	HER2CD28z	Immature	3
14118	85985	25349.9	15053.7	251770	HER2CD28z	Immature	3
14151	94785.7	57891	199449	226399	HER2CD28z	Immature	3
14152	40845.6	1023.95	486.205	268100	HER2CD28z	Immature	3
14263	98038.3	2898.67	5808.29	175521	HER2CD28z	Immature	3
14266	72195	7893.2	2157.4	40991	HER2CD28z	Immature	3
14297	108833	1799.01	3441.49	412897	HER2CD28z	Immature	3
14340	127886	3982.35	2929.83	70425.6	HER2CD28z	Immature	3
14354	175105	31404.1	13836.4	585428	HER2CD28z	Immature	3
14400	74893.3	33726.4	5821.36	167974	HER2CD28z	Immature	3
14424	106624	87334	4661.59	183021	HER2CD28z	Immature	3
14487	45211.8	132782	140173	215706	HER2CD28z	Immature	3
14500	96681.6	99468.5	727383	330837	HER2CD28z	Immature	3
14505	58312.6	2650.66	1998.83	226892	HER2CD28z	Immature	3
14506	109652	7459.47	43206.1	227798	HER2CD28z	Immature	3
14558	73283.3	17529.7	7991.25	315873	HER2CD28z	Immature	3
14562	95391.2	38743	361414	357475	HER2CD28z	Immature	3
14628	83925.9	3344.18	3830.23	185741	HER2CD28z	Immature	3
14634	144115	22060.4	14321.7	178514	HER2CD28z	Immature	3
14636	127934	7520.87	7352.84	772796	HER2CD28z	Immature	3
14649	972.305	1557.99	9029.44	207903	HER2CD28z	Immature	3
14655	227816	77516.8	352798	215930	HER2CD28z	Immature	3
14707	97326.3	16027	436982	127197	HER2CD28z	Immature	3
14709	166564	9320.08	35058.2	266799	HER2CD28z	Immature	3
14713	117956	5485.79	2285.9	194964	HER2CD28z	Immature	3
14730	79411.7	5088.93	3934.09	113435	HER2CD28z	Immature	3
14742	104997	2294.63	2184.75	45605.2	HER2CD28z	Immature	3
14790	79745	5960.95	6156.51	295918	HER2CD28z	Immature	3
14804	39633.8	8792.82	497.243	144909	HER2CD28z	Immature	3
14814	175029	7047.76	3309.43	248687	HER2CD28z	Immature	3
14821	163527	38186.4	42195.3	208924	HER2CD28z	Immature	3
14904	56292.1	2115.65	3280.65	186659	HER2CD28z	Immature	3
14906	146126	21894.5	284106	262654	HER2CD28z	Immature	3
14914	69904.2	20382.2	76914.8	175298	HER2CD28z	Immature	3
15054	87402.1	29861.2	262584	136553	HER2CD28z	Immature	3
15078	50599.7	112953	229385	165317	HER2CD28z	Immature	3
15155	1017.67	-182.167	612	1.15233e+06	HER2CD28z	Immature	3
15193	147498	17483.6	305074	269324	HER2CD28z	Immature	3
15283	128106	40003.8	578425	175632	HER2CD28z	Immature	3
15286	52448.6	4820.69	1460.58	227146	HER2CD28z	Immature	3
15293	136990	52196.1	2177.38	78039.9	HER2CD28z	Immature	3
15296	119734	29889.5	7376.78	309230	HER2CD28z	Immature	3
15339	80721.6	4230.94	2113.21	298260	HER2CD28z	Immature	3
15400	110639	58092.9	294744	213359	HER2CD28z	Immature	3
15415	225699	74447.3	388744	496864	HER2CD28z	Immature	3
15444	100567	15175.4	30821.3	145085	HER2CD28z	Immature	3
15445	79615.7	1441.43	2875.78	222391	HER2CD28z	Immature	3
15510	187309	43301.9	202716	278538	HER2CD28z	Immature	3
15521	125787	5337.03	10443.5	204746	HER2CD28z	Immature	3
15551	362.964	299.138	263.684	382278	HER2CD28z	Immature	3
15552	72468.1	3768.93	2643.73	435165	HER2CD28z	Immature	3
15594	33182.9	32216.2	5312.51	177038	HER2CD28z	Immature	3
15616	93140.3	26322.9	32369.1	123267	HER2CD28z	Immature	3
15640	157564	4655.23	3465.15	134163	HER2CD28z	Immature	3
15656	96166	12374.9	4483.46	90776.3	HER2CD28z	Immature	3
15698	113186	22667.8	20127	275644	HER2CD28z	Immature	3
15710	87319.2	2722.37	2880.85	222415	HER2CD28z	Immature	3
15713	129513	4625.84	2201.93	56638.4	HER2CD28z	Immature	3
15720	82115.5	10214.3	1857.5	216641	HER2CD28z	Immature	3
15822	62594.1	2544.78	2961.29	123036	HER2CD28z	Immature	3
15827	148893	45417.7	40740.1	167487	HER2CD28z	Immature	3
15840	97972.7	56431.6	67811.4	183614	HER2CD28z	Immature	3
15864	83757.5	27146	19115.4	201889	HER2CD28z	Immature	3
15948	203758	22286.4	20278.3	174607	HER2CD28z	Immature	3
15963	75298.4	5541.19	1366.41	147357	HER2CD28z	Immature	3
15982	31441.3	52958.4	61458.9	155054	HER2CD28z	Immature	3
16005	94976.1	4695.9	2499.42	313267	HER2CD28z	Immature	3
16048	130954	34071	63348	290466	HER2CD28z	Immature	3
16050	163832	14891.5	252619	172492	HER2CD28z	Immature	3
16111	48500.5	35009.5	198075	102179	HER2CD28z	Immature	3
16202	126655	24639.2	22717.4	271301	HER2CD28z	Immature	3
16214	6311.03	2781.6	2883.32	565669	HER2CD28z	Immature	3
16252	83248.5	2637.48	6227.34	231263	HER2CD28z	Immature	3
16253	57648.8	46077.1	75777.7	189456	HER2CD28z	Immature	3
16265	45865.9	4733.7	10492.8	54824.7	HER2CD28z	Immature	3
16310	87532.3	3076.3	3556.08	185718	HER2CD28z	Immature	3
16376	70314	2674.09	1536.12	69305.3	HER2CD28z	Immature	3
16417	180005	31526.3	15977.1	233059	HER2CD28z	Immature	3
16421	65179.1	8704.48	24959.6	245534	HER2CD28z	Immature	3
16427	60827.9	2125.24	1773.05	236020	HER2CD28z	Immature	3
16431	42434.5	1893.11	-200.19	265987	HER2CD28z	Immature	3
16434	310913	207228	446180	457142	HER2CD28z	Immature	3
16455	90124.9	3579.8	2570.38	85852.2	HER2CD28z	Immature	3
16465	75788.7	44004	11061.7	77007.9	HER2CD28z	Immature	3
16480	92128.4	3270.12	1367.39	40588.9	HER2CD28z	Immature	3
16493	36768.9	1324.82	930.067	278638	HER2CD28z	Immature	3
16499	152402	18288.2	6461.88	89752.2	HER2CD28z	Immature	3
16510	83466	3677.95	3887.91	142245	HER2CD28z	Immature	3
16518	106633	18138.8	10536.3	322947	HER2CD28z	Immature	3
16525	96378	4086.32	1259.98	312815	HER2CD28z	Immature	3
16526	96673.9	21971.5	13657.3	150383	HER2CD28z	Immature	3
16548	5580	8545.72	82376.4	179232	HER2CD28z	Immature	3
16556	59666.5	25635.6	72174.3	177281	HER2CD28z	Immature	3
16588	136669	13276.7	18077	156555	HER2CD28z	Immature	3
16633	34784.3	1903	128.25	159880	HER2CD28z	Immature	3
16634	106071	9515.87	14416.7	324399	HER2CD28z	Immature	3
16649	86581.4	13015	8765.07	257253	HER2CD28z	Immature	3
16687	151707	84520.3	9361.12	153267	HER2CD28z	Immature	3
16708	14310.9	36462.9	90007.6	261000	HER2CD28z	Immature	3
16724	184210	82729.5	426136	460316	HER2CD28z	Immature	3
16746	106639	37392	3439.24	194927	HER2CD28z	Immature	3
16799	162455	19836	5498.84	301012	HER2CD28z	Immature	3
16842	118165	69643.4	83589.1	362412	HER2CD28z	Immature	3
16861	118315	100507	125731	277331	HER2CD28z	Immature	3
16863	126234	7308.72	20741.1	239842	HER2CD28z	Immature	3
16867	140477	10890.7	48600.3	235185	HER2CD28z	Immature	3
16909	2919.09	601.809	543.277	303138	HER2CD28z	Immature	3
16944	142506	8860.13	6744.63	322298	HER2CD28z	Immature	3
16951	65097.3	43495.2	161242	369086	HER2CD28z	Immature	3
16959	52784.5	2152.04	3070.65	258095	HER2CD28z	Immature	3
16980	65565.9	109108	130249	121686	HER2CD28z	Immature	3
17022	140405	71336.5	45595.7	143505	HER2CD28z	Immature	3
17110	101650	4550.4	4009.01	295116	HER2CD28z	Immature	3
17171	60452.8	2453.42	2816.65	55636.1	HER2CD28z	Immature	3
17219	51173.4	2108.46	2129.62	373431	HER2CD28z	Immature	3
17229	68482.7	1511.33	85.925	371569	HER2CD28z	Immature	3
17245	45713.5	58135.1	5450.9	121509	HER2CD28z	Immature	3
17274	85534.7	71316.4	440909	140123	HER2CD28z	Immature	3
17305	126496	3103.16	1910.72	193283	HER2CD28z	Immature	3
17348	51007.3	29471.7	77633	344962	HER2CD28z	Immature	3
17385	95259.2	11120.5	12154	156880	HER2CD28z	Immature	3
17400	96779.9	37415	30789.6	221112	HER2CD28z	Immature	3
17417	162181	4834.59	1358.61	249854	HER2CD28z	Immature	3
17508	135102	65006.1	31318	416915	HER2CD28z	Immature	3
17546	135268	173165	772593	781894	HER2CD28z	Immature	3
17555	111574	2527.15	4325.08	80014.6	HER2CD28z	Immature	3
17569	200628	69672.6	5332	116084	HER2CD28z	Immature	3
17618	107734	15085.9	62397.7	342658	HER2CD28z	Immature	3
17654	70878.7	6085.51	2951.58	386867	HER2CD28z	Immature	3
17693	108894	56502.3	143790	195009	HER2CD28z	Immature	3
17697	183886	35272.7	181798	381758	HER2CD28z	Immature	3
17728	205838	9024.78	42788.8	753825	HER2CD28z	Immature	3
17738	144902	19811	13461	122071	HER2CD28z	Immature	3
17760	101405	51987.3	25529.4	148410	HER2CD28z	Immature	3
17772	67904.8	3521.91	1289.52	242444	HER2CD28z	Immature	3
17800	81508.7	3078.58	1779.04	151531	HER2CD28z	Immature	3
17802	52787	3685.77	2663.43	115515	HER2CD28z	Immature	3
17814	113726	32049.7	285254	771042	HER2CD28z	Immature	3
17857	83916.9	24587.6	12128.7	53326	HER2CD28z	Immature	3
17915	114479	3198.57	807.287	173914	HER2CD28z	Immature	3
17974	130479	19131.4	161874	237942	HER2CD28z	Immature	3
17993	81481.8	3881	4807.8	199402	HER2CD28z	Immature	3
17998	105606	6329.56	2162.95	209071	HER2CD28z	Immature	3
18037	192139	9969.49	23652.5	139621	HER2CD28z	Immature	3
18053	180338	10511.4	10952.6	94248.8	HER2CD28z	Immature	3
18076	88703	4159.38	3165.21	337893	HER2CD28z	Immature	3
18123	90362.3	40348.4	52332.8	172931	HER2CD28z	Immature	3
18168	6484.62	1976.51	39849.4	449772	HER2CD28z	Immature	3
18173	100727	4237.35	6053.68	530853	HER2CD28z	Immature	3
18174	37739.2	2937.35	769.823	210434	HER2CD28z	Immature	3
18200	47468.1	2005.8	1220.32	42281.4	HER2CD28z	Immature	3
18219	89844	26060.9	105289	111958	HER2CD28z	Immature	3
18275	148350	34964.1	58886	63635.2	HER2CD28z	Immature	3
18300	118060	4817.18	5992.25	201789	HER2CD28z	Immature	3
18314	69583.1	4920.94	7000.75	575691	HER2CD28z	Immature	3
18332	33324.6	3483.71	3214.52	262517	HER2CD28z	Immature	3
18366	121870	5451.54	14802.7	238777	HER2CD28z	Immature	3
18371	142525	5159.42	1652.11	227627	HER2CD28z	Immature	3
18422	148607	268849	285830	505526	HER2CD28z	Immature	3
18454	142275	22712.5	27510.3	237241	HER2CD28z	Immature	3
18467	65543.3	18287.7	25004.1	375447	HER2CD28z	Immature	3
18474	67633.9	47446.6	449296	73968.2	HER2CD28z	Immature	3
18550	195386	6996.4	4173.96	452738	HER2CD28z	Immature	3
18585	187281	21013.1	3584.88	91664.9	HER2CD28z	Immature	3
18606	105755	10562.3	6115.11	215268	HER2CD28z	Immature	3
18612	163263	63048	19514.9	226557	HER2CD28z	Immature	3
18615	28903	4139.38	2252.38	60833.1	HER2CD28z	Immature	3
18647	138463	29833.1	432475	181421	HER2CD28z	Immature	3
18657	118025	18540.6	34331.9	247807	HER2CD28z	Immature	3
18691	56548.1	1313.58	217.324	207536	HER2CD28z	Immature	3
18854	69373.1	2194.82	1729.13	262586	HER2CD28z	Immature	3
18891	73333.3	7863.84	15896.2	660182	HER2CD28z	Immature	3
18911	136137	11941.8	2735.86	184754	HER2CD28z	Immature	3
18940	84699.9	3201.42	2170.19	252349	HER2CD28z	Immature	3
18960	68324	85826.4	114518	144524	HER2CD28z	Immature	3
19020	67612.7	6383.12	26609.9	55916.3	HER2CD28z	Immature	3
19044	84272.8	17483.8	197282	201244	HER2CD28z	Immature	3
19086	292973	5629.41	7749.7	39603.4	HER2CD28z	Immature	3
19093	97344.3	7692.06	5457.92	57125.9	HER2CD28z	Immature	3
19105	52926.3	110905	194411	157037	HER2CD28z	Immature	3
19122	107074	2428.8	1633.1	206616	HER2CD28z	Immature	3
19199	102059	1759.74	464.023	176894	HER2CD28z	Immature	3
19203	54589.4	2312.06	2908.5	257004	HER2CD28z	Immature	3
19236	191108	6205.96	3993.83	143107	HER2CD28z	Immature	3
19237	83488.1	6283.4	16444.1	126551	HER2CD28z	Immature	3
19259	99178.7	4524.87	4554.21	334920	HER2CD28z	Immature	3
19364	53475.6	21572.2	323997	252903	HER2CD28z	Immature	3
19399	46041	3524.8	3279.07	143437	HER2CD28z	Immature	3
19428	138099	93364.5	4541.36	220744	HER2CD28z	Immature	3
19475	66436.5	2169.67	3347.83	254047	HER2CD28z	Immature	3
19507	125999	83276.4	119756	282108	HER2CD28z	Immature	3
19561	74684.5	60128.2	1364.93	151312	HER2CD28z	Immature	3
19584	83667.8	5373.63	1420.37	302357	HER2CD28z	Immature	3
19596	171975	67034	163471	231641	HER2CD28z	Immature	3
19621	22605.7	2072.17	181.962	240174	HER2CD28z	Immature	3
19656	528.221	583.215	170.412	698129	HER2CD28z	Immature	3
19662	58144.8	60522.2	2981.48	207716	HER2CD28z	Immature	3
19700	57260.2	5882.3	213.506	330540	HER2CD28z	Immature	3
19746	87006.1	8005.52	1974.67	239902	HER2CD28z	Immature	3
19774	97656.4	57831.7	2272.95	281051	HER2CD28z	Immature	3
19791	47946.1	23353.9	11037.8	220492	HER2CD28z	Immature	3
19832	124303	16291.5	217846	254466	HER2CD28z	Immature	3
19838	194278	22106.3	120355	569216	HER2CD28z	Immature	3
19876	110700	12537.6	16578.2	368488	HER2CD28z	Immature	3
19939	59837.9	3335.31	1675.49	311803	HER2CD28z	Immature	3
19953	47644.3	1810.93	2237.65	272328	HER2CD28z	Immature	3
19968	76239.2	71298.8	4592.28	215683	HER2CD28z	Immature	3
20039	92158.5	28664	8066.27	190119	HER2CD28z	Immature	3
20084	49068.4	3974.76	211.606	139932	HER2CD28z	Immature	3
20099	154518	224889	7727.06	358102	HER2CD28z	Immature	3
20116	65730.5	5111.29	3334.95	178957	HER2CD28z	Immature	3
20141	66450.1	28788.9	151464	242892	HER2CD28z	Immature	3
20162	132369	3698.16	2969.59	186580	HER2CD28z	Immature	3
20163	81466.7	6328.59	596.58	270008	HER2CD28z	Immature	3
20191	69186.1	5481.12	807.107	180882	HER2CD28z	Immature	3
20224	77124.1	131074	174670	368996	HER2CD28z	Immature	3
20251	128791	4128.62	1746.96	167155	HER2CD28z	Immature	3
20291	111616	12634.7	107970	102546	HER2CD28z	Immature	3
20301	48168.4	38320.8	232643	319198	HER2CD28z	Immature	3
20305	36374.5	3535	3605.5	246924	HER2CD28z	Immature	3
20335	54979.3	9396.95	59565.6	192951	HER2CD28z	Immature	3
20400	59916.6	5080.45	12223.5	478088	HER2CD28z	Immature	3
20403	81099	8444.87	5760.88	272753	HER2CD28z	Immature	3
20477	141771	41711.1	4868.23	372009	HER2CD28z	Immature	3
20483	59647.1	81356.3	66119.5	238585	HER2CD28z	Immature	3
20510	42957.4	40724.6	169553	149573	HER2CD28z	Immature	3
20522	101145	38852.2	136092	174114	HER2CD28z	Immature	3
20541	102038	12852.8	63652.9	197946	HER2CD28z	Immature	3
20544	105271	3263.28	2436.94	367040	HER2CD28z	Immature	3
20546	75366.4	3126.1	825.291	165249	HER2CD28z	Immature	3
20615	94205.9	4224.89	4254.15	279093	HER2CD28z	Immature	3
20620	230895	115830	330534	675569	HER2CD28z	Immature	3
20653	153928	28240.4	75621	129008	HER2CD28z	Immature	3
20700	164570	45148.8	5604.81	219188	HER2CD28z	Immature	3
20746	71034.5	21057.7	49012.7	267149	HER2CD28z	Immature	3
20878	58326.3	6520.91	7136.1	194875	HER2CD28z	Immature	3
20885	91771.2	2520.9	729.045	203929	HER2CD28z	Immature	3
20908	117784	20493.8	95713.6	151146	HER2CD28z	Immature	3
20930	227784	51811.2	6468.07	214124	HER2CD28z	Immature	3
20942	83807.9	60808.2	652087	180959	HER2CD28z	Immature	3
21052	74815.5	3099.99	4033.55	187138	HER2CD28z	Immature	3
21090	86481.4	2819.84	4476.81	373902	HER2CD28z	Immature	3
21107	67457.6	5462.27	1075.36	266906	HER2CD28z	Immature	3
21119	114228	6423.05	1953.26	370805	HER2CD28z	Immature	3
21123	51988.4	53932.8	49707.2	158639	HER2CD28z	Immature	3
21151	42134.4	3235.1	22858	144443	HER2CD28z	Immature	3
21189	52495	98325.4	3093.31	258691	HER2CD28z	Immature	3
21232	232994	13190.9	2448.88	190877	HER2CD28z	Immature	3
21279	52191.1	22093.4	447538	237184	HER2CD28z	Immature	3
21290	82054.1	1467.6	1192.76	315918	HER2CD28z	Immature	3
21303	104992	10600	44119.4	220196	HER2CD28z	Immature	3
21328	91768.4	60195	35674.7	116937	HER2CD28z	Immature	3
21443	81840.1	2533.8	977.191	184912	HER2CD28z	Immature	3
21454	94437.9	21028.5	52222.5	191461	HER2CD28z	Immature	3
21491	97013.6	85331.6	76797.3	124385	HER2CD28z	Immature	3
21560	80554.6	61835.2	314447	150908	HER2CD28z	Immature	3
21583	66137.5	32383.6	18012.8	216508	HER2CD28z	Immature	3
21631	85274.1	18309.4	108255	125293	HER2CD28z	Immature	3
21655	193346	128014	338662	123735	HER2CD28z	Immature	3
21657	1869.85	62.7367	-106.143	175174	HER2CD28z	Immature	3
21672	109103	45969.6	10996.2	165912	HER2CD28z	Immature	3
21732	126384	17478	9101.03	225002	HER2CD28z	Immature	3
21739	95193.1	4655.84	2748.06	269334	HER2CD28z	Immature	3
21744	95423.2	8565.45	13272.4	232663	HER2CD28z	Immature	3
21759	124454	66759.1	119833	313493	HER2CD28z	Immature	3
21807	143209	30275.1	63435.2	385669	HER2CD28z	Immature	3
22031	106479	9370.51	101637	450035	HER2CD28z	Immature	3
22137	116602	5788.87	3056.14	210031	HER2CD28z	Immature	3
22171	49945	25408.4	4497.09	197173	HER2CD28z	Immature	3
22213	77656.5	5839.55	309044	306800	HER2CD28z	Immature	3
22264	114077	46202.9	55076.9	308246	HER2CD28z	Immature	3
22291	54894.4	8472.25	4034.58	253194	HER2CD28z	Immature	3
22296	191144	56104.8	34276	562402	HER2CD28z	Immature	3
22390	122404	15973.8	13900.8	117532	HER2CD28z	Immature	3
22429	86969.9	38147.5	1930.43	68307.7	HER2CD28z	Immature	3
22499	105403	3926.16	2292.31	215996	HER2CD28z	Immature	3
22535	151245	25899.3	229609	445471	HER2CD28z	Immature	3
22600	126330	48002.5	72670.5	199705	HER2CD28z	Immature	3
22615	56705.2	1892.78	519.221	148068	HER2CD28z	Immature	3
22633	60427.4	2889.94	1372.83	641172	HER2CD28z	Immature	3
22662	195082	18959.9	15448.1	165588	HER2CD28z	Immature	3
22694	118252	40779.6	62199.3	459773	HER2CD28z	Immature	3
22698	59703.9	4576.12	3317.3	271760	HER2CD28z	Immature	3
22715	174532	79128.3	24940.9	502820	HER2CD28z	Immature	3
22724	178827	41712.3	85974.2	864623	HER2CD28z	Immature	3
22726	188496	3544.52	15217.5	41050.8	HER2CD28z	Immature	3
22742	187768	15661.5	64603.5	131671	HER2CD28z	Immature	3
22799	77520.5	2988.73	4176.53	260702	HER2CD28z	Immature	3
22837	87113.5	54742.6	257007	178611	HER2CD28z	Immature	3
22851	80688.3	7343.6	90499.6	308415	HER2CD28z	Immature	3
22854	111385	13223.9	4312.1	213455	HER2CD28z	Immature	3
22970	133300	4048.31	1834.09	343495	HER2CD28z	Immature	3
23032	127293	11458.5	28510.5	281806	HER2CD28z	Immature	3
23071	99826.3	68032	61856.5	201214	HER2CD28z	Immature	3
23105	272916	74857.8	220454	451715	HER2CD28z	Immature	3
23170	93878.6	54301.1	12765.7	395896	HER2CD28z	Immature	3
23196	221245	96580.2	77656.5	129917	HER2CD28z	Immature	3
23197	127794	73878.6	130380	269581	HER2CD28z	Immature	3
23228	144308	21581.3	33984.4	298368	HER2CD28z	Immature	3
23263	36725.6	2428.58	35.3692	4565.89	HER2CD28z	Immature	3
23277	58752.2	4268.16	1802.63	219663	HER2CD28z	Immature	3
23282	50841.7	114140	125500	180973	HER2CD28z	Immature	3
23379	43337.3	1065.73	1863.24	260152	HER2CD28z	Immature	3
23384	136331	5092.06	1329.26	180417	HER2CD28z	Immature	3
23393	39913.4	2713.29	1436.5	135768	HER2CD28z	Immature	3
23405	91682.1	31135.3	26304.1	233429	HER2CD28z	Immature	3
23465	102401	4087.55	2725.24	251983	HER2CD28z	Immature	3
23474	65717.2	3232.04	1645.86	284883	HER2CD28z	Immature	3
23479	192883	38708	371482	355246	HER2CD28z	Immature	3
23501	39986.8	3550.28	1538.1	302612	HER2CD28z	Immature	3
23503	89124	6974.7	8796.25	260207	HER2CD28z	Immature	3
23538	75388.6	3514.62	735.788	243479	HER2CD28z	Immature	3
23542	92893.6	23302.1	244060	233283	HER2CD28z	Immature	3
23548	124446	6418.67	4371.03	205383	HER2CD28z	Immature	3
23620	90140.5	1901.03	1235.4	158492	HER2CD28z	Immature	3
23632	168652	11455.5	18709.4	467322	HER2CD28z	Immature	3
23649	70358.3	2733.16	1180.86	242499	HER2CD28z	Immature	3
23672	134359	2202.01	1686.52	43815.1	HER2CD28z	Immature	3
23687	90048.9	2185.06	6958.19	355889	HER2CD28z	Immature	3
23715	175699	85728.4	10847.6	264564	HER2CD28z	Immature	3
23733	70205.6	2626	1118.09	172784	HER2CD28z	Immature	3
23735	91250.3	8967.89	18343.5	302628	HER2CD28z	Immature	3
23766	69734	10684.2	1272.71	175125	HER2CD28z	Immature	3
23777	122199	3507.7	2809.89	171302	HER2CD28z	Immature	3
23794	46099.8	90181.2	147091	155746	HER2CD28z	Immature	3
23801	47128.9	11202.9	3421.46	192033	HER2CD28z	Immature	3
23818	142391	5429.87	1844.88	274936	HER2CD28z	Immature	3
23864	55630.7	4267.2	2396.61	56293.6	HER2CD28z	Immature	3
23880	101656	33221.1	78245.3	367724	HER2CD28z	Immature	3
23915	144279	403031	53735.3	544362	HER2CD28z	Immature	3
23966	45686.6	1069.69	1906.63	314040	HER2CD28z	Immature	3
23998	107804	13707.5	29991.1	62394.8	HER2CD28z	Immature	3
24007	67608.9	35982	1523.61	336024	HER2CD28z	Immature	3
24088	51384.2	47484.6	365267	166231	HER2CD28z	Immature	3
24110	150902	25359.4	6118.19	233111	HER2CD28z	Immature	3
24122	95521.2	4132.26	1447.43	268725	HER2CD28z	Immature	3
24131	282965	43248.6	5579.09	91191.9	HER2CD28z	Immature	3
24153	152479	100705	246337	233179	HER2CD28z	Immature	3
24230	114018	58116.7	34086.3	242010	HER2CD28z	Immature	3
24353	64912.7	2408.17	7369.14	131985	HER2CD28z	Immature	3
24403	120421	158767	33271.7	267513	HER2CD28z	Immature	3
24473	149488	10782.6	155201	145848	HER2CD28z	Immature	3
24474	121399	63697.1	63893.1	276460	HER2CD28z	Immature	3
24496	138367	2901.61	34537.2	70514.6	HER2CD28z	Immature	3
24504	96842	5943.77	5516.38	169902	HER2CD28z	Immature	3
24545	171013	9747.19	86837.4	153636	HER2CD28z	Immature	3
24547	154182	35863.5	45608.3	823043	HER2CD28z	Immature	3
24587	31917.3	32112.3	101162	128599	HER2CD28z	Immature	3
24598	175307	66514.3	279499	223247	HER2CD28z	Immature	3
24668	48633	1152.43	53.5106	147588	HER2CD28z	Immature	3
24684	110707	5242.1	1280.49	149603	HER2CD28z	Immature	3
24688	102822	109982	198935	184507	HER2CD28z	Immature	3
24791	65104	30119.3	4575.21	205993	HER2CD28z	Immature	3
24844	57244.2	6025.75	3553.66	152201	HER2CD28z	Immature	3
24877	57970.7	27782	1380.25	183622	HER2CD28z	Immature	3
25003	237624	52308.7	270174	491494	HER2CD28z	Immature	3
25035	78088.9	7130.17	27346.8	184619	HER2CD28z	Immature	3
25102	59486.2	63737.4	295182	200719	HER2CD28z	Immature	3
25119	194777	18057.3	256584	579734	HER2CD28z	Immature	3
25362	101480	23815.1	155825	303667	HER2CD28z	Immature	3
25373	99848.8	140979	7393.52	657662	HER2CD28z	Immature	3
25404	67900.9	233784	349740	161659	HER2CD28z	Immature	3
25516	125529	10988.4	8912.25	289917	HER2CD28z	Immature	3
25533	63184	37579.1	342972	540325	HER2CD28z	Immature	3
25534	83568.1	118825	8701.08	205034	HER2CD28z	Immature	3
25627	67498.8	8765.27	8870.78	175915	HER2CD28z	Immature	3
25653	49677.1	2858.78	1325.18	197767	HER2CD28z	Immature	3
25770	124190	73539.1	17242.8	421880	HER2CD28z	Immature	3
25854	157692	98264.9	77989.8	250425	HER2CD28z	Immature	3
25860	179686	60326.2	152096	178806	HER2CD28z	Immature	3
25911	148695	6855.03	66698.7	222663	HER2CD28z	Immature	3
25914	89878	4992.23	7729.48	334431	HER2CD28z	Immature	3
25943	91591.3	6803.07	6785.87	197065	HER2CD28z	Immature	3
25945	244808	36463.3	328952	487156	HER2CD28z	Immature	3
25946	128294	20892.3	46344.8	273092	HER2CD28z	Immature	3
26000	45886.5	666.281	832.123	223909	HER2CD28z	Immature	3
26059	74532.2	4549.02	857.628	180732	HER2CD28z	Immature	3
26077	141507	6120.42	8916.89	123060	HER2CD28z	Immature	3
26142	136676	33024.7	70527.9	105228	HER2CD28z	Immature	3
26154	198236	36313.7	17811	381814	HER2CD28z	Immature	3
26184	105222	9865.38	110242	232310	HER2CD28z	Immature	3
26265	124006	119378	126044	310368	HER2CD28z	Immature	3
26417	102922	70922.5	115649	262983	HER2CD28z	Immature	3
26457	149770	8173.52	117723	313748	HER2CD28z	Immature	3
26586	79676.4	27130.6	721086	494208	HER2CD28z	Immature	3
26666	72463	1065.92	2300.79	411101	HER2CD28z	Immature	3
26669	45746.3	5955.35	11526.4	267095	HER2CD28z	Immature	3
26696	119456	4679.11	964.095	221447	HER2CD28z	Immature	3
26790	83704.1	89662.4	20693.4	162973	HER2CD28z	Immature	3
26871	91100.4	4295.92	5047.68	182786	HER2CD28z	Immature	3
26923	42226.7	4659.8	1359.66	246223	HER2CD28z	Immature	3
26929	209653	19180.3	53088.6	407465	HER2CD28z	Immature	3
26999	135088	14099.5	9384.03	270813	HER2CD28z	Immature	3
27023	65578.4	3495.56	4887.46	122479	HER2CD28z	Immature	3
27083	180647	8871.68	9934.66	173754	HER2CD28z	Immature	3
27091	155043	92016.4	314206	497442	HER2CD28z	Immature	3
27093	93924.6	8540.73	1364.26	155578	HER2CD28z	Immature	3
27154	161988	103647	102772	127536	HER2CD28z	Immature	3
27213	106647	15902.3	11165.1	311696	HER2CD28z	Immature	3
27410	43432.5	4249.83	1368.15	186272	HER2CD28z	Immature	3
27413	164048	10957.7	45687.9	20067.3	HER2CD28z	Immature	3
27437	100845	9228.16	13408.1	284169	HER2CD28z	Immature	3
27526	92056.1	8123.44	51628.7	79792.2	HER2CD28z	Immature	3
27554	13045.7	83436.1	141941	95352.4	HER2CD28z	Immature	3
27570	60978	5229.27	561.247	184471	HER2CD28z	Immature	3
27732	87070.5	6919.54	6676.19	262603	HER2CD28z	Immature	3
27739	68920.7	6076.19	2308.61	219940	HER2CD28z	Immature	3
27759	63718.5	8559.45	3838.11	211733	HER2CD28z	Immature	3
27801	133317	8237.19	139934	177976	HER2CD28z	Immature	3
27817	75242.5	23938	17697.8	157229	HER2CD28z	Immature	3
27848	119984	5042.77	305061	75001	HER2CD28z	Immature	3
27857	60031.8	53643	8953.07	186830	HER2CD28z	Immature	3
27926	41547	83692.4	25980.5	402793	HER2CD28z	Immature	3
27942	74531.2	2109.53	930.653	225037	HER2CD28z	Immature	3
27957	157648	43431.5	8669.31	381054	HER2CD28z	Immature	3
28011	104421	4868.87	1892.07	160917	HER2CD28z	Immature	3
28070	70689.7	53668.7	2212.25	249871	HER2CD28z	Immature	3
28312	399.152	530.27	-191.879	191703	HER2CD28z	Immature	3
28554	75049.1	7085.88	885.115	230838	HER2CD28z	Immature	3
28584	70050.1	67918.4	5052.06	166894	HER2CD28z	Immature	3
28634	42582.5	4384.89	2161.99	225558	HER2CD28z	Immature	3
28636	52568.6	5687.99	2103.16	293845	HER2CD28z	Immature	3
28696	69399.3	4658.17	1825.03	377188	HER2CD28z	Immature	3
28757	-1155.43	2168.86	-279.643	220166	HER2CD28z	Immature	3
28823	48177.1	1601.74	716.357	87995.6	HER2CD28z	Immature	3
28844	39815.7	45387.7	3685.21	184004	HER2CD28z	Immature	3
28877	51037	33848.4	93083.9	255041	HER2CD28z	Immature	3
29030	38716.5	1349.15	1432.79	219706	HER2CD28z	Immature	3
29060	91623.4	83933.4	9668.64	165921	HER2CD28z	Immature	3
29078	99169.2	19121.8	64279.8	501400	HER2CD28z	Immature	3
29101	143155	4265.67	2326.27	252061	HER2CD28z	Immature	3
29150	78245.3	48287.1	153032	129577	HER2CD28z	Immature	3
29218	99864.5	5313.29	453.702	284467	HER2CD28z	Immature	3
29277	193060	86889.4	98035.8	262993	HER2CD28z	Immature	3
29463	94584.7	8530.25	7740.75	319095	HER2CD28z	Immature	3
29501	107086	7412.64	16884.1	328529	HER2CD28z	Immature	3
29534	78215.3	4355.04	-63.1786	155468	HER2CD28z	Immature	3
29659	122203	5967.42	4654.22	259941	HER2CD28z	Immature	3
29661	69263.6	37119.7	284539	216654	HER2CD28z	Immature	3
29668	118195	5115.86	9346.48	105931	HER2CD28z	Immature	3
29670	107130	3543.71	5001.88	178952	HER2CD28z	Immature	3
29763	83025.9	47860.5	116532	167423	HER2CD28z	Immature	3
29805	186042	11959.9	165744	408564	HER2CD28z	Immature	3
29815	129302	14865.1	212871	426640	HER2CD28z	Immature	3
29820	133728	48624.9	42960	407412	HER2CD28z	Immature	3
29889	52863.9	95778.6	227598	147231	HER2CD28z	Immature	3
29895	128765	14175.8	12150	190863	HER2CD28z	Immature	3
29902	128916	14014.8	18356.6	172289	HER2CD28z	Immature	3
29946	96781.3	5023.89	4385.94	164312	HER2CD28z	Immature	3
29952	83265.5	6551.79	67842.5	103010	HER2CD28z	Immature	3
30009	63386.6	4446.75	2325.89	344366	HER2CD28z	Immature	3
30029	99672.1	19825.1	6418.17	139577	HER2CD28z	Immature	3
30047	86668.5	3565.75	13332.6	233216	HER2CD28z	Immature	3
30074	136917	21438.4	207930	618776	HER2CD28z	Immature	3
30140	84555.7	104443	235269	269553	HER2CD28z	Immature	3
30160	91383.1	64170.2	26022.5	383623	HER2CD28z	Immature	3
30179	96514.9	4988.87	8955.91	217001	HER2CD28z	Immature	3
30211	143670	6839.79	862.269	301811	HER2CD28z	Immature	3
30226	169032	73084.2	180261	555141	HER2CD28z	Immature	3
30229	262902	11208.2	32923.2	183165	HER2CD28z	Immature	3
30300	49582	2773.54	81.9167	209116	HER2CD28z	Immature	3
30312	207722	28606.9	35790.6	250841	HER2CD28z	Immature	3
30318	36372.5	3781.95	1897.68	266678	HER2CD28z	Immature	3
30355	68557.8	4110.44	2517.78	110494	HER2CD28z	Immature	3
30358	37793.8	529.934	9703.99	306570	HER2CD28z	Immature	3
30503	62202.7	30007.8	101457	71028.8	HER2CD28z	Immature	3
30695	61100.3	8296.6	2736.28	211360	HER2CD28z	Immature	3
30705	116078	17185	201209	152964	HER2CD28z	Immature	3
30721	83910.2	6126.1	6751.21	308520	HER2CD28z	Immature	3
30781	55587.6	24749.9	41900.8	217295	HER2CD28z	Immature	3
30827	80.2533	112.247	100.128	176990	HER2CD28z	Immature	3
30879	172452	111931	113944	408055	HER2CD28z	Immature	3
30910	96101.8	18227	15598.4	368941	HER2CD28z	Immature	3
30937	61018.5	106577	138251	131920	HER2CD28z	Immature	3
30953	59723.5	2375.58	518.994	217415	HER2CD28z	Immature	3
30976	102942	18273.3	20863	234269	HER2CD28z	Immature	3
31012	120754	47460.3	161862	507359	HER2CD28z	Immature	3
31039	31986	10831.1	372058	200347	HER2CD28z	Immature	3
31075	75626.3	5453	7559.96	131982	HER2CD28z	Immature	3
31098	68303.9	2890.01	69374.3	139956	HER2CD28z	Immature	3
31100	60867.2	2881.57	1637.83	108833	HER2CD28z	Immature	3
31112	80666.3	8868.66	3274.15	264125	HER2CD28z	Immature	3
31127	167081	21289.1	112138	206820	HER2CD28z	Immature	3
31142	128600	6758.74	2501.59	229102	HER2CD28z	Immature	3
31159	103859	10829.5	9767.27	192826	HER2CD28z	Immature	3
31160	118271	12768.2	3641.88	69951.2	HER2CD28z	Immature	3
31172	72899.1	6556.33	1817.75	200953	HER2CD28z	Immature	3
31181	131331	144110	324869	179726	HER2CD28z	Immature	3
31228	67227.7	5087.59	33333.1	257292	HER2CD28z	Immature	3
31282	94694.7	6756.39	20436.4	223035	HER2CD28z	Immature	3
31284	72896.3	9058.26	120542	328653	HER2CD28z	Immature	3
31352	104075	9918.79	22502.3	184666	HER2CD28z	Immature	3
31429	112896	43758.6	269565	293895	HER2CD28z	Immature	3
31437	90513.6	9679.34	319353	278513	HER2CD28z	Immature	3
31468	138008	25036	3850.36	159401	HER2CD28z	Immature	3
31522	38019.6	4531.29	3150.85	198557	HER2CD28z	Immature	3
31540	45663.3	6682.25	4589.5	235053	HER2CD28z	Immature	3
31595	49543.6	37923	131531	305519	HER2CD28z	Immature	3
31672	66549.9	108566	18432.2	110648	HER2CD28z	Immature	3
31780	84558.7	24482.5	56274.9	248600	HER2CD28z	Immature	3
31800	103334	9932.63	10112.3	405591	HER2CD28z	Immature	3
31836	55233.2	3602.03	1315.06	226707	HER2CD28z	Immature	3
32020	87279.7	12347.5	56133.8	228640	HER2CD28z	Immature	3
32119	119535	28426.5	25912.9	128560	HER2CD28z	Immature	3
32163	45837.4	9496.88	7876.05	225584	HER2CD28z	Immature	3
32168	63498.7	8795.41	5930.31	252284	HER2CD28z	Immature	3
32266	66532.2	3723.67	2140.17	130999	HER2CD28z	Immature	3
32277	35530	10286.6	54286.8	347440	HER2CD28z	Immature	3
32318	186726	181673	342931	858657	HER2CD28z	Immature	3
32346	105299	9945.07	13590.7	175471	HER2CD28z	Immature	3
32551	57835.1	6327.96	4305.43	223652	HER2CD28z	Immature	3
32601	56999.4	5127.31	2011.55	109811	HER2CD28z	Immature	3
32700	52208.3	29264.7	1791.86	151302	HER2CD28z	Immature	3
32889	87306.2	8563.6	6838.4	454815	HER2CD28z	Immature	3
32896	63217.8	2038.55	594.988	329590	HER2CD28z	Immature	3
32978	44760.8	6186.71	5449.26	160551	HER2CD28z	Immature	3
32981	138617	17026.1	8095.1	180930	HER2CD28z	Immature	3
33033	100474	4509.52	3841.35	199210	HER2CD28z	Immature	3
33068	41452.5	4608.64	3233.63	180541	HER2CD28z	Immature	3
33138	82588.5	99645.4	334523	170111	HER2CD28z	Immature	3
33175	196723	47092.2	39945.9	420925	HER2CD28z	Immature	3
33198	54852.6	28844	9956.61	253641	HER2CD28z	Immature	3
33219	19440.9	2697.67	-41.375	177250	HER2CD28z	Immature	3
33224	70105.9	58871	287473	384389	HER2CD28z	Immature	3
33236	40383.5	4687.6	3250.42	74660.9	HER2CD28z	Immature	3
33256	59982.2	13695.3	2286.57	154842	HER2CD28z	Immature	3
33309	79292.1	7712.31	10867.7	122695	HER2CD28z	Immature	3
33323	82639.5	13713.8	5988.55	68280.7	HER2CD28z	Immature	3
33329	116551	5424.12	4049.84	78545	HER2CD28z	Immature	3
33343	124049	15265.7	14114.2	292733	HER2CD28z	Immature	3
33428	82401.9	9156.87	76821.7	382964	HER2CD28z	Immature	3
33434	65826.5	4881.57	1473.27	357685	HER2CD28z	Immature	3
33440	132468	29791.2	154643	210974	HER2CD28z	Immature	3
33462	87584.9	78597.3	11019.4	157083	HER2CD28z	Immature	3
33519	17820.9	3460.1	1101.97	145722	HER2CD28z	Immature	3
33547	74793.3	6295.17	7107.55	261296	HER2CD28z	Immature	3
33553	75244	3089.82	13709.3	177119	HER2CD28z	Immature	3
33582	113588	91775.1	365066	585138	HER2CD28z	Immature	3
33590	143144	33371.7	3639.8	268361	HER2CD28z	Immature	3
33602	55060.8	25716.1	149613	141065	HER2CD28z	Immature	3
33665	54787.6	6430.21	8012.51	222348	HER2CD28z	Immature	3
33686	67315.4	6128.72	41226.5	327079	HER2CD28z	Immature	3
33695	60974.4	6342.24	6328.81	166233	HER2CD28z	Immature	3
33705	99622.6	6973.33	6057.39	210807	HER2CD28z	Immature	3
33735	55445.4	8221.4	83414.3	286430	HER2CD28z	Immature	3
33752	78707.9	26867.3	618772	253629	HER2CD28z	Immature	3
33763	52081.5	5095.6	3487.95	194443	HER2CD28z	Immature	3
33768	111749	46642	125331	132590	HER2CD28z	Immature	3
33791	79682.1	33296.4	181903	181943	HER2CD28z	Immature	3
33801	39992.7	3859.19	1254.81	83158.4	HER2CD28z	Immature	3
33826	164680	11161.9	3952.74	191794	HER2CD28z	Immature	3
33836	151722	2301.12	1848.73	178666	HER2CD28z	Immature	3
33853	164823	21526.5	261546	412209	HER2CD28z	Immature	3
33927	89577.3	4307.28	7587.8	236509	HER2CD28z	Immature	3
33938	13500.2	173.2	1565.2	708013	HER2CD28z	Immature	3
33962	118310	6303.36	3634.67	34473.2	HER2CD28z	Immature	3
33972	70041.7	4964.97	961.105	177143	HER2CD28z	Immature	3
34008	136843	13065.5	32686.2	279261	HER2CD28z	Immature	3
34010	224327	127557	280918	781866	HER2CD28z	Immature	3
34026	110583	146298	7036.12	284465	HER2CD28z	Immature	3
34042	42558.1	24003.8	241894	221281	HER2CD28z	Immature	3
34098	85105	35274	47783	68950	HER2CD28z	Immature	3
34114	54834.7	24569.3	362079	223732	HER2CD28z	Immature	3
34168	89642.2	13757.5	2271.78	200455	HER2CD28z	Immature	3
34182	157963	10007.6	2011.21	301070	HER2CD28z	Immature	3
34203	80119	6296.93	5157.86	171934	HER2CD28z	Immature	3
34306	134397	53461	249234	452685	HER2CD28z	Immature	3
34334	45593.8	1617.41	593.224	241957	HER2CD28z	Immature	3
34347	90378.2	12325.5	11586.8	150152	HER2CD28z	Immature	3
34361	143951	50973.5	137580	724985	HER2CD28z	Immature	3
34379	57043.4	5622.78	6385.21	244981	HER2CD28z	Immature	3
34402	104016	141581	643106	434681	HER2CD28z	Immature	3
34435	80285.4	8083.65	11741.3	383366	HER2CD28z	Immature	3
34438	137176	29699	3022.81	388743	HER2CD28z	Immature	3
34450	91874.9	4210.35	116809	336566	HER2CD28z	Immature	3
34475	65160.6	4905.64	4515.81	150381	HER2CD28z	Immature	3
34484	120003	148088	65075.1	560992	HER2CD28z	Immature	3
34500	52560.3	80033.2	434719	156360	HER2CD28z	Immature	3
34501	166589	6491.64	8931.28	138086	HER2CD28z	Immature	3
34551	114195	21443.3	10227.5	253124	HER2CD28z	Immature	3
34552	115683	30047.3	89498.3	153817	HER2CD28z	Immature	3
34609	31008.9	1540.94	2155.44	321599	HER2CD28z	Immature	3
34632	27185.1	1223.3	485.323	266476	HER2CD28z	Immature	3
34634	70239.8	7041.45	4408.93	336174	HER2CD28z	Immature	3
34657	139313	22989.8	484738	457567	HER2CD28z	Immature	3
34665	48245.7	4616.82	2349.34	178758	HER2CD28z	Immature	3
34694	66912.6	24726.3	5045.87	245559	HER2CD28z	Immature	3
34735	212248	43462.7	44893.9	172373	HER2CD28z	Immature	3
34769	80594.2	3778.21	2172.57	292116	HER2CD28z	Immature	3
34790	99821.4	3141.36	4409.42	120694	HER2CD28z	Immature	3
34804	102589	6943.5	4650.6	198296	HER2CD28z	Immature	3
34831	101294	57417.7	4081.19	379944	HER2CD28z	Immature	3
34846	101004	50143.1	82335.8	502952	HER2CD28z	Immature	3
35059	81767.5	6257.14	39239.6	105160	HER2CD28z	Immature	3
35078	135324	29340	13013.8	57836.8	HER2CD28z	Immature	3
35082	2701.61	8732.7	-242.684	113859	HER2CD28z	Immature	3
35104	101562	106461	3104.09	284767	HER2CD28z	Immature	3
35126	100610	11751.2	12315.6	256435	HER2CD28z	Immature	3
35127	70821.8	5786.29	2542.61	197063	HER2CD28z	Immature	3
35155	155341	77825.9	33973.1	892498	HER2CD28z	Immature	3
35182	87200.3	7695.48	6087.2	118532	HER2CD28z	Immature	3
35242	101543	32627.8	331958	208067	HER2CD28z	Immature	3
35282	12498.9	708.519	8832.38	122345	HER2CD28z	Immature	3
35295	109871	6911.1	18584.3	144040	HER2CD28z	Immature	3
35297	84785.3	46033.7	319073	236299	HER2CD28z	Immature	3
35343	115446	7054.88	32957.1	367921	HER2CD28z	Immature	3
35371	90014.6	4505.32	5131.29	9760.74	HER2CD28z	Immature	3
35375	54459.9	3245.77	2793.78	236383	HER2CD28z	Immature	3
35467	-191.897	6.70153	233.005	201547	HER2CD28z	Immature	3
35489	57603.4	17733	1878.26	189345	HER2CD28z	Immature	3
53	111146	79009.5	112141	123607	HER2CD28z	Mature	3
148	220432	12330.4	7984.97	307051	HER2CD28z	Mature	3
210	97782.5	41333.9	377611	282728	HER2CD28z	Mature	3
255	193860	25465.4	36241.4	237491	HER2CD28z	Mature	3
347	184725	43080.6	172069	237986	HER2CD28z	Mature	3
513	205461	63918.4	4099.74	561806	HER2CD28z	Mature	3
673	155061	4635.06	8168.49	259000	HER2CD28z	Mature	3
701	194226	16659.3	2334.18	327657	HER2CD28z	Mature	3
851	224237	16368.7	3470.86	241734	HER2CD28z	Mature	3
879	106891	78458	332530	220901	HER2CD28z	Mature	3
921	115257	7175.19	16919.3	187196	HER2CD28z	Mature	3
1019	222998	81869.1	13102.7	488719	HER2CD28z	Mature	3
1028	110014	21226.1	40117.4	149401	HER2CD28z	Mature	3
1215	147173	15368.4	19510	309748	HER2CD28z	Mature	3
1275	84549.1	25623.8	1708.42	159576	HER2CD28z	Mature	3
1342	109507	18509.1	76024.1	301054	HER2CD28z	Mature	3
1360	136033	46480	77241.5	214087	HER2CD28z	Mature	3
1558	107648	16942	3121.8	166921	HER2CD28z	Mature	3
1580	185274	8641.67	3865.32	166933	HER2CD28z	Mature	3
1606	180421	9698.26	102699	322936	HER2CD28z	Mature	3
1610	84569.1	2168.94	734.105	130655	HER2CD28z	Mature	3
1615	114919	44359.8	58069.8	137187	HER2CD28z	Mature	3
1705	134549	2778.88	7343.09	202074	HER2CD28z	Mature	3
1769	97103.9	10581	11323.6	232878	HER2CD28z	Mature	3
1771	313292	117592	168308	520608	HER2CD28z	Mature	3
1847	107344	84018.7	22163	279905	HER2CD28z	Mature	3
1980	179245	2482.59	52605.9	163607	HER2CD28z	Mature	3
2007	136697	12377	57953.1	247731	HER2CD28z	Mature	3
2047	104890	31653.2	52331.6	127801	HER2CD28z	Mature	3
2063	127385	33395.9	4568.89	201257	HER2CD28z	Mature	3
2093	137861	55788.2	569266	273450	HER2CD28z	Mature	3
2235	202621	84822.1	215031	464587	HER2CD28z	Mature	3
2236	128572	13609.5	14418.5	219127	HER2CD28z	Mature	3
2350	70522.4	127235	2840.76	134530	HER2CD28z	Mature	3
2352	161431	35801.7	10464.5	352383	HER2CD28z	Mature	3
2385	183735	9009.44	23747.6	544684	HER2CD28z	Mature	3
2565	128306	21220.1	240920	272918	HER2CD28z	Mature	3
2639	142461	13818.8	235622	316877	HER2CD28z	Mature	3
2671	111055	12890.8	291504	256329	HER2CD28z	Mature	3
2689	120471	9897.04	71671.7	313301	HER2CD28z	Mature	3
2712	200810	29074.6	11189.9	148056	HER2CD28z	Mature	3
2726	88982.2	13576.6	7895.66	202381	HER2CD28z	Mature	3
2968	189650	29182.5	3792.63	145054	HER2CD28z	Mature	3
2976	160040	28854.6	58032.7	524314	HER2CD28z	Mature	3
2992	185888	58435.4	244661	238674	HER2CD28z	Mature	3
3023	156334	34697.4	128243	407317	HER2CD28z	Mature	3
3104	142092	39254.2	6352.42	224389	HER2CD28z	Mature	3
3208	140718	48750.9	9294.31	138176	HER2CD28z	Mature	3
3298	124161	35165.5	267068	326689	HER2CD28z	Mature	3
3401	224096	5056.7	19252.1	174773	HER2CD28z	Mature	3
3406	128990	96266.8	44779.3	218356	HER2CD28z	Mature	3
3409	83292	77800.1	405708	285354	HER2CD28z	Mature	3
3457	133439	24698.3	3290.72	204020	HER2CD28z	Mature	3
3462	129264	3010.91	932.776	186777	HER2CD28z	Mature	3
3522	180057	26152.6	8204.92	179363	HER2CD28z	Mature	3
3663	135714	21279.7	15859.8	163413	HER2CD28z	Mature	3
3665	122994	51078	242829	205469	HER2CD28z	Mature	3
3666	65655.6	32723.8	2154.91	205177	HER2CD28z	Mature	3
3684	176752	34358.7	671095	218749	HER2CD28z	Mature	3
3718	159663	6452.04	3292.06	310300	HER2CD28z	Mature	3
3743	143022	12562.6	87242.3	172188	HER2CD28z	Mature	3
3757	147597	14020	142822	247457	HER2CD28z	Mature	3
3787	165975	119064	70396.6	315721	HER2CD28z	Mature	3
3899	151720	18573	202855	140960	HER2CD28z	Mature	3
4012	122941	131255	25651.8	230598	HER2CD28z	Mature	3
4036	94950.5	140516	195567	143931	HER2CD28z	Mature	3
4150	90589.4	52347.7	190415	264208	HER2CD28z	Mature	3
4173	142302	27030	58841.6	296215	HER2CD28z	Mature	3
4219	112561	7636.15	9684.5	115604	HER2CD28z	Mature	3
4242	175567	4499.09	2508.2	215095	HER2CD28z	Mature	3
4266	158825	50974.4	268473	144023	HER2CD28z	Mature	3
4339	178785	295558	32408.9	544856	HER2CD28z	Mature	3
4366	80641	120620	146326	303395	HER2CD28z	Mature	3
4389	149055	7877.37	3371.2	184705	HER2CD28z	Mature	3
4407	126350	33391.8	83532.7	334328	HER2CD28z	Mature	3
4523	133171	101170	323461	157194	HER2CD28z	Mature	3
4537	138367	72948.1	10752.9	472701	HER2CD28z	Mature	3
4616	118480	20134.9	8662.84	447198	HER2CD28z	Mature	3
4658	245424	58138.5	6263.34	200739	HER2CD28z	Mature	3
4822	153195	7315.96	2626.38	278287	HER2CD28z	Mature	3
4887	135908	66861.5	2713.29	194683	HER2CD28z	Mature	3
4890	99833.1	5885.63	1547.1	107582	HER2CD28z	Mature	3
4952	75556.4	5575.06	617.076	121321	HER2CD28z	Mature	3
4996	153814	79344.7	369177	390952	HER2CD28z	Mature	3
5011	167153	9357.8	3524.2	214590	HER2CD28z	Mature	3
5044	246541	64093.2	38098.1	357951	HER2CD28z	Mature	3
5053	164364	49257.8	354046	467048	HER2CD28z	Mature	3
5063	227724	3920.04	1151.49	193636	HER2CD28z	Mature	3
5104	113444	72815.6	257188	132949	HER2CD28z	Mature	3
5130	100111	3709.47	14914.6	126956	HER2CD28z	Mature	3
5139	149644	51948.1	301651	137904	HER2CD28z	Mature	3
5144	195717	44010.7	8270.63	118587	HER2CD28z	Mature	3
5236	182362	48438.3	36080.6	458021	HER2CD28z	Mature	3
5292	122991	52307.9	55076.9	202893	HER2CD28z	Mature	3
5341	103741	49396.3	109296	377488	HER2CD28z	Mature	3
5357	239170	116011	135274	416449	HER2CD28z	Mature	3
5364	128628	3433.27	2672.58	94780.1	HER2CD28z	Mature	3
5472	114202	3709.97	1629.86	166900	HER2CD28z	Mature	3
5473	123421	34432.2	54562.9	216587	HER2CD28z	Mature	3
5520	138788	4086.24	2077	242069	HER2CD28z	Mature	3
5571	261375	8236.27	126591	260707	HER2CD28z	Mature	3
5607	102006	53328.9	4827.56	214224	HER2CD28z	Mature	3
5647	139334	26712.9	190837	185224	HER2CD28z	Mature	3
5663	129812	10311.3	17877.7	204115	HER2CD28z	Mature	3
5674	171808	8503.85	94194.9	182689	HER2CD28z	Mature	3
5712	164751	2711.35	5871.34	178313	HER2CD28z	Mature	3
5736	75945.8	38859.2	78259.9	186353	HER2CD28z	Mature	3
5833	136163	19878.7	175494	174638	HER2CD28z	Mature	3
5947	194381	91191.3	553400	331261	HER2CD28z	Mature	3
5979	123719	34038.5	578790	174997	HER2CD28z	Mature	3
6046	164444	139354	42096.1	156529	HER2CD28z	Mature	3
6142	117507	6931	4703.82	221064	HER2CD28z	Mature	3
6176	124592	29276.4	19196.6	233847	HER2CD28z	Mature	3
6208	144647	9979.55	1964.75	455139	HER2CD28z	Mature	3
6244	117181	4345.45	12855.6	170823	HER2CD28z	Mature	3
6255	114641	25988.9	96106.7	104495	HER2CD28z	Mature	3
6325	106654	3241.7	3263.27	155554	HER2CD28z	Mature	3
6492	96274.4	50603.2	137092	176841	HER2CD28z	Mature	3
6569	120329	7952.5	353686	161370	HER2CD28z	Mature	3
6591	119954	81925.4	107339	166005	HER2CD28z	Mature	3
6695	167107	2238.38	3797.13	165527	HER2CD28z	Mature	3
6754	172362	62547	30207.3	150507	HER2CD28z	Mature	3
6765	118531	18529.5	71757.4	139206	HER2CD28z	Mature	3
6848	93574.5	60711	135708	107316	HER2CD28z	Mature	3
6913	279661	129134	94905.2	1.10496e+06	HER2CD28z	Mature	3
6934	111259	35580.6	181865	152389	HER2CD28z	Mature	3
6937	82414.8	1636.07	4642.19	110775	HER2CD28z	Mature	3
6942	131761	55304.8	5634.84	227761	HER2CD28z	Mature	3
6945	124196	19171.3	95288.5	208681	HER2CD28z	Mature	3
6987	158789	55315.7	110196	155679	HER2CD28z	Mature	3
6994	74462.8	2551.6	306.4	168597	HER2CD28z	Mature	3
7043	98443.9	29673.3	5949.78	175736	HER2CD28z	Mature	3
7344	193069	4906.62	15246.8	63972.3	HER2CD28z	Mature	3
7503	191676	7336.37	5381.72	250354	HER2CD28z	Mature	3
7518	109538	12458.3	115871	119786	HER2CD28z	Mature	3
7522	102195	199401	2749.73	239242	HER2CD28z	Mature	3
7551	130592	23456.6	22654.3	201896	HER2CD28z	Mature	3
7584	87067.7	19566.3	1053.99	132886	HER2CD28z	Mature	3
7587	136102	22279.4	108775	154779	HER2CD28z	Mature	3
7932	204730	46491.9	2521.35	231985	HER2CD28z	Mature	3
7995	83861.8	9410.92	1842.75	208399	HER2CD28z	Mature	3
8089	138604	29892	14856.9	251270	HER2CD28z	Mature	3
8155	177595	41290.3	29578.1	187012	HER2CD28z	Mature	3
8238	161565	71471.1	40295.4	429616	HER2CD28z	Mature	3
8248	80851	69220.5	21696.8	113868	HER2CD28z	Mature	3
8326	109414	74370.2	206073	183432	HER2CD28z	Mature	3
8339	217152	28965.5	63205.9	341016	HER2CD28z	Mature	3
8379	113265	40782.1	4332.95	199378	HER2CD28z	Mature	3
8405	156140	39718.8	478097	226058	HER2CD28z	Mature	3
8423	193338	3341.11	39838.8	258177	HER2CD28z	Mature	3
8501	96761.6	8496.22	4714.69	108117	HER2CD28z	Mature	3
8523	82367.1	4584.57	6252.09	147922	HER2CD28z	Mature	3
8556	261355	8586.51	8031	102419	HER2CD28z	Mature	3
8611	161584	2954.03	3959.23	415363	HER2CD28z	Mature	3
8628	109970	99344.4	17476.5	237101	HER2CD28z	Mature	3
8650	106923	7719.12	30095.2	172019	HER2CD28z	Mature	3
8669	272317	2768.17	1939.32	73707	HER2CD28z	Mature	3
8681	102563	37204.6	153351	245893	HER2CD28z	Mature	3
8727	94477.2	51000.7	50874.2	368906	HER2CD28z	Mature	3
8736	151869	2393.07	1012.64	397255	HER2CD28z	Mature	3
8830	212545	8666.4	90960.8	341038	HER2CD28z	Mature	3
8890	105158	5715.84	1795.02	204845	HER2CD28z	Mature	3
8966	208360	36881.9	8750.43	216111	HER2CD28z	Mature	3
8968	162347	28167.9	73922.2	118342	HER2CD28z	Mature	3
9054	122260	48104.4	41894.1	224232	HER2CD28z	Mature	3
9084	86585.2	37822.7	6148.83	180550	HER2CD28z	Mature	3
9114	124224	4506.19	73354.8	193430	HER2CD28z	Mature	3
9125	102676	1765.03	4075.3	183136	HER2CD28z	Mature	3
9177	116638	23288.4	3708.86	132752	HER2CD28z	Mature	3
9191	293833	23521.4	7490.03	299162	HER2CD28z	Mature	3
9220	130818	51141	18383.8	328886	HER2CD28z	Mature	3
9223	84730.7	12056.7	26578.3	137445	HER2CD28z	Mature	3
9301	133502	31965.6	18156.6	182405	HER2CD28z	Mature	3
9325	218818	10618.6	14947.8	316495	HER2CD28z	Mature	3
9337	113982	25976	258550	231739	HER2CD28z	Mature	3
9339	104803	23016	3148.2	330532	HER2CD28z	Mature	3
9445	191658	45803	8710.37	363998	HER2CD28z	Mature	3
9458	148906	19309.4	235581	200264	HER2CD28z	Mature	3
9461	112286	10702.4	106326	194848	HER2CD28z	Mature	3
9468	125839	3161.02	2971.46	252631	HER2CD28z	Mature	3
9568	106746	40373.4	28165.5	205029	HER2CD28z	Mature	3
9638	196219	71645.8	411850	444792	HER2CD28z	Mature	3
9642	63737.6	5493.4	19125.4	135517	HER2CD28z	Mature	3
9720	190364	19485.8	31417.9	366628	HER2CD28z	Mature	3
9754	280342	117832	114016	320713	HER2CD28z	Mature	3
9894	110489	133056	155700	263076	HER2CD28z	Mature	3
10049	57404	72020.9	126316	263478	HER2CD28z	Mature	3
10079	108207	61880.9	6226.93	268150	HER2CD28z	Mature	3
10081	108202	51081.8	331415	164950	HER2CD28z	Mature	3
10102	127304	65490.7	89585.7	408284	HER2CD28z	Mature	3
10174	75255.4	43460.5	1571.97	125846	HER2CD28z	Mature	3
10221	156575	69676.5	289374	199142	HER2CD28z	Mature	3
10246	185447	40203.5	38424.8	491584	HER2CD28z	Mature	3
10331	150815	152909	292532	394854	HER2CD28z	Mature	3
10351	125412	92959.4	2828.84	410739	HER2CD28z	Mature	3
10432	111514	25523.8	259181	140962	HER2CD28z	Mature	3
10448	109810	24937.8	142276	205296	HER2CD28z	Mature	3
10454	152900	8678.22	2576.68	124031	HER2CD28z	Mature	3
10544	151251	63012.7	9032.66	265130	HER2CD28z	Mature	3
10718	64645.5	36439.2	23472.3	153076	HER2CD28z	Mature	3
11030	73918.3	36844	105363	172996	HER2CD28z	Mature	3
11048	148782	59167.5	8261.38	288644	HER2CD28z	Mature	3
11080	148692	19435.1	286132	194519	HER2CD28z	Mature	3
11194	60797.1	22439	252643	158928	HER2CD28z	Mature	3
11242	223474	266114	19154.6	256966	HER2CD28z	Mature	3
11243	140223	20799	10889.5	122149	HER2CD28z	Mature	3
11248	155908	9445.3	7680.22	212526	HER2CD28z	Mature	3
11352	102258	20860.9	32604.5	203720	HER2CD28z	Mature	3
11388	191374	87228.7	270055	414080	HER2CD28z	Mature	3
11519	161287	19216	184041	203650	HER2CD28z	Mature	3
11607	56347.8	52074.5	34734.6	183402	HER2CD28z	Mature	3
11668	64587.3	40250.8	49526.8	218472	HER2CD28z	Mature	3
11683	107290	56066.4	132093	181470	HER2CD28z	Mature	3
11742	141924	6254.54	2051.6	239742	HER2CD28z	Mature	3
11782	153479	117257	5360.03	469670	HER2CD28z	Mature	3
11787	192450	46669.4	73644.6	260960	HER2CD28z	Mature	3
11788	76625	46386.4	5256.7	133127	HER2CD28z	Mature	3
11805	65473.4	98739.9	281504	135080	HER2CD28z	Mature	3
11867	69226.7	69529.6	175969	88762.9	HER2CD28z	Mature	3
11891	196441	28071.2	128402	299657	HER2CD28z	Mature	3
11927	85170.8	50003.4	66264.3	176874	HER2CD28z	Mature	3
11984	219762	18658.8	10162.7	140685	HER2CD28z	Mature	3
12004	119696	14513.3	27916.2	201512	HER2CD28z	Mature	3
12028	150401	35646.7	23338.6	151634	HER2CD28z	Mature	3
12037	107930	46901.6	228368	184167	HER2CD28z	Mature	3
12077	121560	113209	100059	218261	HER2CD28z	Mature	3
12080	199574	57428.8	49558.8	382963	HER2CD28z	Mature	3
12162	229791	6020.72	8473.96	137256	HER2CD28z	Mature	3
12229	136724	34007.6	282089	103078	HER2CD28z	Mature	3
12301	128553	11587.3	18724.7	263622	HER2CD28z	Mature	3
12311	192805	49668.1	223520	163769	HER2CD28z	Mature	3
12442	174761	32322.4	288246	166756	HER2CD28z	Mature	3
12614	104735	61168.7	17731.1	205278	HER2CD28z	Mature	3
12642	157350	60051.4	172950	243528	HER2CD28z	Mature	3
12669	105973	60054.3	8681.55	151587	HER2CD28z	Mature	3
12829	129857	26601.2	63965.9	564260	HER2CD28z	Mature	3
12879	167794	55610.5	390145	357587	HER2CD28z	Mature	3
12886	120671	56755.6	25555.8	131372	HER2CD28z	Mature	3
12960	198225	35158.3	4566.55	148058	HER2CD28z	Mature	3
13029	209265	16387.5	20362.2	154189	HER2CD28z	Mature	3
13074	102907	15909.8	137721	129515	HER2CD28z	Mature	3
13087	124499	10396	61209.6	304513	HER2CD28z	Mature	3
13235	88693.8	24015.3	134474	139979	HER2CD28z	Mature	3
13242	119041	39326.5	86733.3	194832	HER2CD28z	Mature	3
13260	124840	33929.6	36079.8	141637	HER2CD28z	Mature	3
13302	144013	35946.6	259014	207386	HER2CD28z	Mature	3
13381	114689	16570.1	134384	124999	HER2CD28z	Mature	3
13405	105222	30399	98282.6	294053	HER2CD28z	Mature	3
13529	94287.1	28308.2	16423.6	228823	HER2CD28z	Mature	3
13583	87968	13262	301378	212707	HER2CD28z	Mature	3
13684	151998	1594.78	1280.45	205114	HER2CD28z	Mature	3
13691	120429	16751.9	49188.9	228109	HER2CD28z	Mature	3
13701	124720	46270.9	156958	242152	HER2CD28z	Mature	3
13827	243982	66358.7	431226	234058	HER2CD28z	Mature	3
13897	173516	7880.45	241151	315775	HER2CD28z	Mature	3
13944	126646	85465.1	14571.1	215461	HER2CD28z	Mature	3
13984	75823.7	60341.7	4909.98	248044	HER2CD28z	Mature	3
14199	119141	29803.8	199675	315198	HER2CD28z	Mature	3
14233	119328	34333.6	123869	213088	HER2CD28z	Mature	3
14254	104306	11979.4	29599.2	201459	HER2CD28z	Mature	3
14268	154827	46571.2	12301.8	288357	HER2CD28z	Mature	3
14311	120000	63384.8	2399.74	243034	HER2CD28z	Mature	3
14437	115212	2734.79	9367.21	169006	HER2CD28z	Mature	3
14596	114332	13636.5	228448	177893	HER2CD28z	Mature	3
14684	117740	42998.4	2471.56	168848	HER2CD28z	Mature	3
14773	127700	133728	72351.8	345714	HER2CD28z	Mature	3
14787	188023	51828.2	15108.4	396679	HER2CD28z	Mature	3
14862	121547	36956.4	77116.8	159293	HER2CD28z	Mature	3
14900	147299	63962.1	31186.8	170842	HER2CD28z	Mature	3
14969	181697	84092.6	6570.62	172391	HER2CD28z	Mature	3
14977	124913	1839.63	4646.37	306674	HER2CD28z	Mature	3
15034	166325	4231.81	1172.91	198374	HER2CD28z	Mature	3
15089	241448	8537.48	38531.9	400085	HER2CD28z	Mature	3
15141	115893	31913.7	204948	194919	HER2CD28z	Mature	3
15152	208073	118653	32402.7	315052	HER2CD28z	Mature	3
15158	77537.9	43720.2	279763	166193	HER2CD28z	Mature	3
15164	72563.7	49786.1	27703.8	132384	HER2CD28z	Mature	3
15240	174521	67857.9	38922.8	577841	HER2CD28z	Mature	3
15316	132139	19883.2	17624.9	184533	HER2CD28z	Mature	3
15336	134545	20854	56387	377213	HER2CD28z	Mature	3
15338	314210	72306.4	942575	569796	HER2CD28z	Mature	3
15355	141107	13479.8	7229.48	211562	HER2CD28z	Mature	3
15357	108175	13279.2	75272.3	287166	HER2CD28z	Mature	3
15412	123647	14977.4	165980	638500	HER2CD28z	Mature	3
15413	148843	9626.39	575800	399264	HER2CD28z	Mature	3
15473	136441	12017	2425.9	251093	HER2CD28z	Mature	3
15485	150064	58476.8	248710	240728	HER2CD28z	Mature	3
15567	144912	56882.5	97571.5	396585	HER2CD28z	Mature	3
15634	109042	5531.26	5356.45	155603	HER2CD28z	Mature	3
15639	225257	103450	573014	382832	HER2CD28z	Mature	3
15734	92374.9	44107.4	10880.1	165627	HER2CD28z	Mature	3
15740	86977.1	85896.1	96237.6	309421	HER2CD28z	Mature	3
15759	223643	85346.2	320315	136659	HER2CD28z	Mature	3
15801	100387	4359.64	1316.15	237762	HER2CD28z	Mature	3
15932	163006	55276.1	82292.5	570815	HER2CD28z	Mature	3
15937	110350	14829.8	92485	133086	HER2CD28z	Mature	3
15960	239964	55862.7	252220	399021	HER2CD28z	Mature	3
16032	67217.9	5874.69	3222.53	135464	HER2CD28z	Mature	3
16062	150591	51137.6	7192.86	230613	HER2CD28z	Mature	3
16146	152529	51060.3	152642	348553	HER2CD28z	Mature	3
16178	107356	20825.4	412067	254647	HER2CD28z	Mature	3
16207	247202	36620.8	17799.5	186702	HER2CD28z	Mature	3
16259	56333.1	31816.4	104816	230449	HER2CD28z	Mature	3
16399	93141.6	1115.18	2160.51	93931.3	HER2CD28z	Mature	3
16443	284785	9931.14	155987	316211	HER2CD28z	Mature	3
16471	126404	6351.29	4835.38	321090	HER2CD28z	Mature	3
16494	109003	63979.3	33250.4	250358	HER2CD28z	Mature	3
16589	82453.9	46924.1	361999	184557	HER2CD28z	Mature	3
16657	122814	21483	30986.2	220390	HER2CD28z	Mature	3
16707	83507.5	27852.3	9293.74	168874	HER2CD28z	Mature	3
16718	168125	9765.42	4472.22	140839	HER2CD28z	Mature	3
16768	210790	16095.7	16458.6	209357	HER2CD28z	Mature	3
16885	93401.4	20036.1	257065	269639	HER2CD28z	Mature	3
16984	72953.5	13372.8	78333.4	101707	HER2CD28z	Mature	3
17019	83274	27872.8	143236	123676	HER2CD28z	Mature	3
17123	101767	61889.8	22679.4	210817	HER2CD28z	Mature	3
17150	205114	116606	336164	556388	HER2CD28z	Mature	3
17238	310863	84157.9	912944	417128	HER2CD28z	Mature	3
17330	211749	3590	296232	359044	HER2CD28z	Mature	3
17358	134942	24427.7	167296	187368	HER2CD28z	Mature	3
17589	118211	93185.4	123062	201812	HER2CD28z	Mature	3
17836	99987.7	24249.7	2926.88	294730	HER2CD28z	Mature	3
17848	206093	55668.3	4620.85	164657	HER2CD28z	Mature	3
18088	80485.2	114747	50185.8	179950	HER2CD28z	Mature	3
18289	125074	60833.4	310136	220779	HER2CD28z	Mature	3
18524	65837	34423	21953.7	255094	HER2CD28z	Mature	3
18695	133545	9902.56	11937.5	169942	HER2CD28z	Mature	3
18740	127442	124356	177185	173096	HER2CD28z	Mature	3
18770	130702	29247.2	155408	234741	HER2CD28z	Mature	3
19018	100899	55296.6	320695	501693	HER2CD28z	Mature	3
19050	108131	52320.5	3210.2	165967	HER2CD28z	Mature	3
19096	140965	255500	136637	114370	HER2CD28z	Mature	3
19271	103908	2373.66	2958.25	232382	HER2CD28z	Mature	3
19314	105345	80431.9	123183	183747	HER2CD28z	Mature	3
19424	96487.8	34969.8	495424	268443	HER2CD28z	Mature	3
19459	208382	202868	157169	368991	HER2CD28z	Mature	3
19761	128979	13847.9	4936.19	295984	HER2CD28z	Mature	3
19819	166042	84334.4	8019.63	206555	HER2CD28z	Mature	3
19824	101620	93969.7	630940	324523	HER2CD28z	Mature	3
19864	113933	22464	33672.2	253174	HER2CD28z	Mature	3
19885	172260	167624	81798.9	229354	HER2CD28z	Mature	3
19910	117729	61479.9	138030	447299	HER2CD28z	Mature	3
19922	156840	5606.82	3244.2	164550	HER2CD28z	Mature	3
19925	111174	45882.6	26750.4	320649	HER2CD28z	Mature	3
19993	138904	91960.3	253457	155819	HER2CD28z	Mature	3
20174	88795.1	33470	3323.16	146649	HER2CD28z	Mature	3
20212	97131.7	4245	4267.04	105778	HER2CD28z	Mature	3
20419	71220.2	12219.6	35489.5	251582	HER2CD28z	Mature	3
20425	105518	48339.5	22446.4	257917	HER2CD28z	Mature	3
20657	72392.2	39795.1	4398.6	177641	HER2CD28z	Mature	3
20712	111049	2218.64	543.603	38970	HER2CD28z	Mature	3
20808	189237	37766.1	43043.7	249609	HER2CD28z	Mature	3
20876	160757	282026	4711.33	386443	HER2CD28z	Mature	3
21049	128149	8282.17	92771.9	286782	HER2CD28z	Mature	3
21060	118086	71145.9	5132.2	171850	HER2CD28z	Mature	3
21074	181532	41857.7	2580.21	322510	HER2CD28z	Mature	3
21157	149642	101285	5189.92	240019	HER2CD28z	Mature	3
21184	69139.6	32046	1369.3	280832	HER2CD28z	Mature	3
21207	134984	4628.28	8159.37	254365	HER2CD28z	Mature	3
21305	114226	37134.6	193019	270545	HER2CD28z	Mature	3
21464	224927	35475.4	341442	868534	HER2CD28z	Mature	3
21499	170996	75352.6	295959	185687	HER2CD28z	Mature	3
21566	85421.9	33999.7	16536.8	211110	HER2CD28z	Mature	3
21574	111273	10043.1	95034.1	224570	HER2CD28z	Mature	3
21733	120236	32922.9	30820.4	231997	HER2CD28z	Mature	3
21735	221593	17772.8	10500.8	304457	HER2CD28z	Mature	3
21775	117183	3553.14	5831.42	207657	HER2CD28z	Mature	3
21795	132798	58609.6	306364	289928	HER2CD28z	Mature	3
21958	107478	24716.4	420783	214852	HER2CD28z	Mature	3
21965	149224	9504.99	5561.54	157452	HER2CD28z	Mature	3
21974	157116	78365.9	236090	330992	HER2CD28z	Mature	3
21997	136908	16911.7	151000	369589	HER2CD28z	Mature	3
22048	69452.6	3199.62	2062	173752	HER2CD28z	Mature	3
22084	72554.4	18250.9	104520	265860	HER2CD28z	Mature	3
22169	111658	159438	3398.73	223061	HER2CD28z	Mature	3
22183	120964	42891.5	125423	240072	HER2CD28z	Mature	3
22204	86493.5	10461.2	26447.6	163622	HER2CD28z	Mature	3
22206	211622	2115.3	1571.34	179375	HER2CD28z	Mature	3
22331	102249	21685.3	6364.56	570945	HER2CD28z	Mature	3
22462	79491.3	34025.3	127437	229239	HER2CD28z	Mature	3
22570	187403	15991.9	403067	158590	HER2CD28z	Mature	3
22781	118973	26284.7	225880	223599	HER2CD28z	Mature	3
22871	105263	5021.22	2063.96	282441	HER2CD28z	Mature	3
22937	245831	97225.8	228572	491200	HER2CD28z	Mature	3
23100	91485.8	32231.6	93590.1	143381	HER2CD28z	Mature	3
23413	174305	48408.7	296833	170225	HER2CD28z	Mature	3
23430	149421	41251	38930.5	230278	HER2CD28z	Mature	3
23660	64826.4	37387.8	241818	78499.9	HER2CD28z	Mature	3
23798	105887	10183.7	9765.31	235349	HER2CD28z	Mature	3
24048	79450.3	27630.8	6320.11	126445	HER2CD28z	Mature	3
24056	149716	27118.1	30274.4	121742	HER2CD28z	Mature	3
24082	77655.1	16191	19147.9	148589	HER2CD28z	Mature	3
24084	114867	2396.02	3238.51	468942	HER2CD28z	Mature	3
24280	168106	13611.1	314476	283604	HER2CD28z	Mature	3
24309	131606	45015.1	10305.7	404970	HER2CD28z	Mature	3
24392	263031	17483.4	40476.4	399490	HER2CD28z	Mature	3
24404	73891.4	41025.8	3468.69	218446	HER2CD28z	Mature	3
24459	208421	50715.3	71500.4	401243	HER2CD28z	Mature	3
24497	95646	42803.1	3242.04	160981	HER2CD28z	Mature	3
24516	48452.2	30645.5	3663.71	346134	HER2CD28z	Mature	3
24546	107731	137367	61214.1	241657	HER2CD28z	Mature	3
24553	184178	7758.8	3004.2	123811	HER2CD28z	Mature	3
24643	137524	68221.9	1767.72	321355	HER2CD28z	Mature	3
24854	156846	18095.5	3661.6	216759	HER2CD28z	Mature	3
24873	79150.9	13741	29295.7	187572	HER2CD28z	Mature	3
24918	123877	10482.5	269592	274882	HER2CD28z	Mature	3
24980	122326	52235.5	1862.01	262256	HER2CD28z	Mature	3
24992	103911	27999.5	17636.2	150632	HER2CD28z	Mature	3
25112	134600	67035.9	11085.6	206580	HER2CD28z	Mature	3
25333	73896.7	27789	273011	231879	HER2CD28z	Mature	3
25571	88774.7	57520.1	61666.2	183231	HER2CD28z	Mature	3
25588	112865	10715.8	68398.9	198906	HER2CD28z	Mature	3
25742	78363.6	37576.9	111116	250619	HER2CD28z	Mature	3
25760	82003.9	49437.1	457770	171998	HER2CD28z	Mature	3
25778	92574.7	68782.3	267470	369601	HER2CD28z	Mature	3
25809	76522.4	15682.3	305965	222683	HER2CD28z	Mature	3
25972	116539	63390.4	311225	267061	HER2CD28z	Mature	3
26075	72485.8	15952.6	56034.1	140153	HER2CD28z	Mature	3
26141	97070.5	45381.5	392389	494120	HER2CD28z	Mature	3
26278	117450	26325.1	64530.4	161116	HER2CD28z	Mature	3
26562	121871	11866	48108.3	203149	HER2CD28z	Mature	3
26577	132714	27277	8294	183493	HER2CD28z	Mature	3
26649	103274	121232	376739	281731	HER2CD28z	Mature	3
26721	118360	8376.22	2413.76	133537	HER2CD28z	Mature	3
26738	109732	62350.1	39940.5	291037	HER2CD28z	Mature	3
27512	133306	60617.1	5896.61	154103	HER2CD28z	Mature	3
27513	166770	45091.9	3769.66	392462	HER2CD28z	Mature	3
27588	188424	45787.3	503655	318932	HER2CD28z	Mature	3
27721	161624	13498.3	355173	209995	HER2CD28z	Mature	3
27763	190105	10142.3	51964.8	175996	HER2CD28z	Mature	3
27774	125863	11048.9	89611.6	235693	HER2CD28z	Mature	3
27868	99527.3	19349.6	2087.23	294585	HER2CD28z	Mature	3
27871	139660	56790.9	299078	330919	HER2CD28z	Mature	3
27955	152479	22764	119583	167293	HER2CD28z	Mature	3
28010	134624	37866.5	372910	144188	HER2CD28z	Mature	3
28101	86279.5	6300.79	35220.3	138146	HER2CD28z	Mature	3
28110	194686	112896	575443	567069	HER2CD28z	Mature	3
28283	190563	146343	2625.13	399704	HER2CD28z	Mature	3
28406	90805.6	38722.9	110976	175651	HER2CD28z	Mature	3
28590	82281.4	90752.7	547134	172635	HER2CD28z	Mature	3
28792	122210	48074.2	143799	120793	HER2CD28z	Mature	3
28800	71949	9686.11	3124.94	302243	HER2CD28z	Mature	3
28917	75170.4	27846	50730.6	117457	HER2CD28z	Mature	3
29032	234121	83070.1	215622	546466	HER2CD28z	Mature	3
29079	112179	36300.5	3946.75	152887	HER2CD28z	Mature	3
29237	75997.7	37899.3	42765.5	103500	HER2CD28z	Mature	3
29298	126703	28713.2	119035	419964	HER2CD28z	Mature	3
29401	254907	43691.3	161153	412837	HER2CD28z	Mature	3
29552	132606	9671.44	3629.78	215477	HER2CD28z	Mature	3
29720	202594	240410	15484.3	561658	HER2CD28z	Mature	3
29807	153882	39570.6	54941.8	223088	HER2CD28z	Mature	3
29838	64382.1	56762.4	6156.87	264652	HER2CD28z	Mature	3
30122	81234.9	55026.8	42833.2	156873	HER2CD28z	Mature	3
30159	111282	4606.4	2652.34	198591	HER2CD28z	Mature	3
30186	129864	27239.5	272314	266731	HER2CD28z	Mature	3
30282	111239	55276.7	65888.3	187858	HER2CD28z	Mature	3
30380	126019	79533	3477.47	211247	HER2CD28z	Mature	3
30432	96852.9	11232.1	106282	259577	HER2CD28z	Mature	3
30467	128152	4229.91	10778.1	256029	HER2CD28z	Mature	3
30481	148238	25300.6	78421.3	514812	HER2CD28z	Mature	3
30495	171317	62879.3	7084.18	222854	HER2CD28z	Mature	3
30833	76157.5	58669.3	4653.46	153660	HER2CD28z	Mature	3
30892	73280.3	49276.7	4396.24	213175	HER2CD28z	Mature	3
30934	58214.1	37167.8	8336.67	167279	HER2CD28z	Mature	3
31064	125701	121935	246489	476784	HER2CD28z	Mature	3
31120	124447	22353.5	9130.56	333156	HER2CD28z	Mature	3
31202	39665.5	30968.5	59151.3	140020	HER2CD28z	Mature	3
31217	74857.4	32371	8635.35	221920	HER2CD28z	Mature	3
31335	104176	126104	38122.5	180308	HER2CD28z	Mature	3
31337	144103	102904	73903.9	238202	HER2CD28z	Mature	3
31344	85021.3	7638.53	15778.9	199862	HER2CD28z	Mature	3
31358	134884	79944.1	485910	197084	HER2CD28z	Mature	3
31363	133889	118154	30111.9	532467	HER2CD28z	Mature	3
31374	104765	13998.4	59152.2	139520	HER2CD28z	Mature	3
31501	108429	23952.1	3645.4	205553	HER2CD28z	Mature	3
31528	99303.2	14534.3	196268	384646	HER2CD28z	Mature	3
31682	63366.2	5300.31	3411.84	245161	HER2CD28z	Mature	3
31754	128988	101862	85735.1	571147	HER2CD28z	Mature	3
32011	80251.8	35469.5	19296.5	173978	HER2CD28z	Mature	3
32283	112852	104795	41915.6	426924	HER2CD28z	Mature	3
32425	90307.6	10142.3	31176.4	160949	HER2CD28z	Mature	3
32543	66164.9	17759.9	16543.7	175391	HER2CD28z	Mature	3
32597	78676.6	20486.8	13747	192169	HER2CD28z	Mature	3
32605	91401.5	41153.6	64156.2	235863	HER2CD28z	Mature	3
32619	41977.6	75497.7	51911.3	169398	HER2CD28z	Mature	3
32732	95176.6	22680.3	7822.59	203605	HER2CD28z	Mature	3
32799	61178.6	22361.3	43190.1	338237	HER2CD28z	Mature	3
32951	92095.1	5530.2	2854.66	126202	HER2CD28z	Mature	3
33275	35596.3	132672	23016.1	334104	HER2CD28z	Mature	3
33356	116032	10845.5	10260.4	222515	HER2CD28z	Mature	3
33357	65979.3	3814.46	4670.15	252303	HER2CD28z	Mature	3
33535	69676.3	7238.84	5200.71	302070	HER2CD28z	Mature	3
33614	186838	5600.04	19867.9	175218	HER2CD28z	Mature	3
33636	220416	249766	67983.7	840146	HER2CD28z	Mature	3
33741	146707	14349	16599.9	364708	HER2CD28z	Mature	3
33773	77778.3	8632.8	11375.5	181134	HER2CD28z	Mature	3
33844	103383	16581.7	221483	179095	HER2CD28z	Mature	3
33925	83559.1	67536	218817	318507	HER2CD28z	Mature	3
34080	91525.1	6474.81	5409.22	177563	HER2CD28z	Mature	3
34163	129882	34279.2	208651	366999	HER2CD28z	Mature	3
34282	80954.5	12093	8808.69	214949	HER2CD28z	Mature	3
34305	165482	10946.8	186757	434722	HER2CD28z	Mature	3
34372	96364.5	4932.97	19580.9	157784	HER2CD28z	Mature	3
34401	127200	15996.8	12853.8	137709	HER2CD28z	Mature	3
34482	26578.9	12313.7	68112.2	95359.6	HER2CD28z	Mature	3
34683	67576	37043.3	6548.45	219574	HER2CD28z	Mature	3
34734	77716.8	48221.1	14402.3	237922	HER2CD28z	Mature	3
34753	117226	29308.9	44877.5	88153.2	HER2CD28z	Mature	3
34888	80453	223665	147277	294227	HER2CD28z	Mature	3
34966	96451.2	4624	4527.76	114687	HER2CD28z	Mature	3
34978	109601	6221.2	2485.91	176974	HER2CD28z	Mature	3
35013	65459.6	30946.3	1206.74	125961	HER2CD28z	Mature	3
35066	153206	18916.3	228046	268724	HER2CD28z	Mature	3
35148	68470.1	108049	326313	252892	HER2CD28z	Mature	3
35188	104016	78422.9	5640.86	236802	HER2CD28z	Mature	3
35193	133694	111973	11987.5	136910	HER2CD28z	Mature	3
35235	146254	10458	3332.48	158294	HER2CD28z	Mature	3
35299	81079.9	19122.8	20319.8	185315	HER2CD28z	Mature	3
35386	167777	7186.35	211561	257394	HER2CD28z	Mature	3
11	144666	47042.3	65529.7	490072	HER241BBz	Immature	1
84	94283.3	11091.2	340.544	291856	HER241BBz	Immature	1
221	149366	6098.4	2366.12	357974	HER241BBz	Immature	1
246	142731	6458.24	1991.71	237527	HER241BBz	Immature	1
313	162461	5306.22	666.924	15094.5	HER241BBz	Immature	1
334	165970	29206.1	1623.37	107238	HER241BBz	Immature	1
342	66494.6	2720.81	8536.42	344725	HER241BBz	Immature	1
527	233437	19082.4	24049.6	754461	HER241BBz	Immature	1
609	177552	15244.1	17264.7	257490	HER241BBz	Immature	1
616	180946	76742.9	66705.5	1.09292e+06	HER241BBz	Immature	1
658	59284.4	2493.03	255.269	45233.2	HER241BBz	Immature	1
699	79788	2360.95	301.446	251857	HER241BBz	Immature	1
724	24522.4	26637	16772.2	12316.8	HER241BBz	Immature	1
747	47286.2	671.901	17.5301	244061	HER241BBz	Immature	1
769	131464	5333.74	778.479	255666	HER241BBz	Immature	1
783	111416	15653.2	22646	403050	HER241BBz	Immature	1
982	65568.9	955.47	-3.94578	374998	HER241BBz	Immature	1
1181	74717	1814.66	227.469	338237	HER241BBz	Immature	1
1371	71136.7	123.409	-21.2256	313788	HER241BBz	Immature	1
1507	127297	10438.5	14527.9	163370	HER241BBz	Immature	1
1549	12690.8	27797.1	25573.3	9594.31	HER241BBz	Immature	1
1871	216963	45851.6	15653	243323	HER241BBz	Immature	1
2034	69509.1	1001.11	168.409	30895	HER241BBz	Immature	1
2057	139966	159607	56363.5	299021	HER241BBz	Immature	1
2147	134193	2956.14	91.7744	140719	HER241BBz	Immature	1
2152	91407.5	1200.13	123.625	475226	HER241BBz	Immature	1
2342	94507.8	6379.2	1141.35	273290	HER241BBz	Immature	1
2424	82914.1	2911.37	1290.54	29612.8	HER241BBz	Immature	1
2443	107951	2452.02	157.369	190370	HER241BBz	Immature	1
2446	112207	23287.9	79932.3	254173	HER241BBz	Immature	1
2570	109872	37544.5	-482.616	264152	HER241BBz	Immature	1
2666	175326	31330.7	-326.421	591467	HER241BBz	Immature	1
2707	29097.2	68155.9	19113.1	289052	HER241BBz	Immature	1
2823	74609.4	2363	-717	72696.7	HER241BBz	Immature	1
2854	66335.6	913.1	440.262	100521	HER241BBz	Immature	1
2993	110567	4005.25	1043	249888	HER241BBz	Immature	1
3246	16012.2	16708.8	-112.243	90048.3	HER241BBz	Immature	1
3255	110986	98585	46146.7	386218	HER241BBz	Immature	1
3530	187428	39337.7	10412	244797	HER241BBz	Immature	1
3562	92331.7	853.414	-72.6797	284528	HER241BBz	Immature	1
3563	145152	13466.9	-1223.45	341487	HER241BBz	Immature	1
3586	5101.32	20516.5	23929.6	13417.3	HER241BBz	Immature	1
3656	55936	701	-128	85082	HER241BBz	Immature	1
3834	134750	89304	43579.5	515372	HER241BBz	Immature	1
4104	204208	9358.32	848.548	102526	HER241BBz	Immature	1
4145	430480	32830.5	-1358.24	2.33584e+06	HER241BBz	Immature	1
4161	82779.5	115205	34677.3	171134	HER241BBz	Immature	1
4174	88392.1	2017.38	49.0427	178836	HER241BBz	Immature	1
4208	94163.4	4375.65	511.173	485701	HER241BBz	Immature	1
4211	113194	3628.16	214.048	242299	HER241BBz	Immature	1
4254	109918	3505.32	1526.08	130737	HER241BBz	Immature	1
4294	106042	14021.5	40263	338246	HER241BBz	Immature	1
4393	167441	5333.34	715.557	186912	HER241BBz	Immature	1
4450	177224	25166.1	3543.06	154787	HER241BBz	Immature	1
4487	199374	6043.44	2095.3	14046.3	HER241BBz	Immature	1
4554	318150	42188.9	49641	491111	HER241BBz	Immature	1
4559	199277	121320	1592.82	385332	HER241BBz	Immature	1
4564	127144	6730.24	3366.06	422695	HER241BBz	Immature	1
4579	155035	65613.4	2326.89	450660	HER241BBz	Immature	1
4590	471.434	21520.3	9318.5	5191.29	HER241BBz	Immature	1
4602	227147	13899.7	23824.6	96614.1	HER241BBz	Immature	1
4622	62938.2	2979.97	939.634	221286	HER241BBz	Immature	1
4640	316362	143081	19379.9	1.0328e+06	HER241BBz	Immature	1
4688	109588	2365.27	-256.958	383414	HER241BBz	Immature	1
4696	94868.7	7884.13	424.041	58204.6	HER241BBz	Immature	1
4726	179291	6166.91	1007.47	82895.2	HER241BBz	Immature	1
4761	159503	3635.71	16018.9	49859.9	HER241BBz	Immature	1
4800	40132	439.027	-209.696	504874	HER241BBz	Immature	1
4817	5398.59	7234.89	159.185	692915	HER241BBz	Immature	1
4886	100656	9272.61	349.399	222787	HER241BBz	Immature	1
4891	88036.5	4743.66	326.87	55102	HER241BBz	Immature	1
5017	111033	7225.15	-474.243	359036	HER241BBz	Immature	1
5065	210376	24514.7	8750.46	100119	HER241BBz	Immature	1
5072	178662	59671.3	15555.9	196425	HER241BBz	Immature	1
5111	13188.2	-316.652	-79.8478	770128	HER241BBz	Immature	1
5171	77957.6	9849.28	1964.35	300772	HER241BBz	Immature	1
5229	303908	89054.7	1774.26	248315	HER241BBz	Immature	1
5297	66525.3	1225.03	-33.1337	379282	HER241BBz	Immature	1
5309	170963	3102.75	309.585	454204	HER241BBz	Immature	1
5359	261822	7087.93	-1052.36	348998	HER241BBz	Immature	1
5425	89297.1	1629.34	109.396	30214.7	HER241BBz	Immature	1
5480	207754	36347.4	2805.62	232097	HER241BBz	Immature	1
5526	175269	7868.87	639.814	176194	HER241BBz	Immature	1
5652	100893	3370.38	5103.71	213429	HER241BBz	Immature	1
5668	128511	4040.65	6761.13	199655	HER241BBz	Immature	1
5730	169754	6551.26	449.119	468693	HER241BBz	Immature	1
5735	399780	22123.7	15730.1	378877	HER241BBz	Immature	1
5766	5642.2	10229	37948	7476.16	HER241BBz	Immature	1
5870	11506.8	-211.744	334.136	94560.3	HER241BBz	Immature	1
5989	22079.5	2444.03	482	226690	HER241BBz	Immature	1
5997	285447	19570.4	1218.16	85188.9	HER241BBz	Immature	1
6000	68346.8	500.166	651.128	149492	HER241BBz	Immature	1
6002	170515	9072	13138.6	252178	HER241BBz	Immature	1
6058	177427	65142.4	5515.7	221948	HER241BBz	Immature	1
6096	56264.3	1937.55	-512.765	282224	HER241BBz	Immature	1
6103	131074	2006.45	-30.3558	84732.5	HER241BBz	Immature	1
6165	20984.3	727.176	-232.941	127331	HER241BBz	Immature	1
6190	72722.4	10751	13525.1	469672	HER241BBz	Immature	1
6233	52974.8	755.648	-250.625	98193.3	HER241BBz	Immature	1
6259	55943.1	5728.48	60745.5	243922	HER241BBz	Immature	1
6346	104629	2357.26	-598.309	72443.3	HER241BBz	Immature	1
6352	127276	3047.51	468.668	5824.71	HER241BBz	Immature	1
6358	43655.3	1623.72	-250.653	126831	HER241BBz	Immature	1
6431	50928.3	15219	645.783	55028.7	HER241BBz	Immature	1
6453	128508	454.131	-248.869	44032.4	HER241BBz	Immature	1
6468	117897	4215.45	-86.3958	484837	HER241BBz	Immature	1
6476	220175	6345.47	409.768	162170	HER241BBz	Immature	1
6490	214467	34519.5	4838.63	475293	HER241BBz	Immature	1
6532	118585	14530.1	12692.4	78736	HER241BBz	Immature	1
6534	221576	4655.18	837.885	42807.7	HER241BBz	Immature	1
6543	68392.8	74585	2517.7	423395	HER241BBz	Immature	1
6582	157550	19528.5	-684	288601	HER241BBz	Immature	1
6673	101814	2762.77	-32.2912	26341.7	HER241BBz	Immature	1
6741	147844	2070.12	-86.8353	246197	HER241BBz	Immature	1
6787	261006	3542.38	1101.9	259527	HER241BBz	Immature	1
6848	275380	1411.57	-49.3146	43288.8	HER241BBz	Immature	1
6863	153877	12447	1027.77	187923	HER241BBz	Immature	1
7031	230292	5662.55	1800.49	7356.21	HER241BBz	Immature	1
7044	2173.89	1683.44	1695.6	433001	HER241BBz	Immature	1
7075	191001	3670.59	877.977	301751	HER241BBz	Immature	1
7099	65644.2	590.613	188.06	230071	HER241BBz	Immature	1
7133	130187	4017.16	348.196	408585	HER241BBz	Immature	1
7157	57875	152.228	-22.1517	321823	HER241BBz	Immature	1
7168	182162	16810.6	6198.75	95968.1	HER241BBz	Immature	1
7213	120854	1454.95	3170.23	267808	HER241BBz	Immature	1
7220	98848.5	1310.83	-193.833	182126	HER241BBz	Immature	1
7232	78586.9	1597.05	547.317	347352	HER241BBz	Immature	1
7289	82384.5	3604.95	1599.05	486154	HER241BBz	Immature	1
7314	72631.7	23166.7	30847.2	5027.33	HER241BBz	Immature	1
7355	77962.6	7497.09	-229.692	12590.1	HER241BBz	Immature	1
7373	145690	16204	111411	283627	HER241BBz	Immature	1
7376	201676	8052.58	1876.91	130779	HER241BBz	Immature	1
7413	110023	4513.95	469.997	187071	HER241BBz	Immature	1
7423	116764	3062.49	129.692	16898.1	HER241BBz	Immature	1
7430	148788	160059	123777	166039	HER241BBz	Immature	1
7492	203822	3034.74	-752.548	100490	HER241BBz	Immature	1
7519	229598	57295.3	34720.1	271455	HER241BBz	Immature	1
7525	143601	10527.9	14041.4	90421.1	HER241BBz	Immature	1
7526	28764.2	35951.8	26581.4	232.549	HER241BBz	Immature	1
[truncated: 21,561 more rows]
