# Supplementary material for: Molecular dynamics at immune synapse lipid rafts influence the cytolytic behavior of CAR T cells
Source: Sci Adv. 2025 Jan 10;11(2):eadq8114. doi: 10.1126/sciadv.adq8114 (PMC11721525; doi:10.1126/sciadv.adq8114)
Supplement: Supplementary file 3 — Tables S1 and S2 [file sciadv.adq8114_tables_s1_and_s2.zip › adq8114_table_s2.xlsx]

## Sheet: Sheet 1
Supplementary Table 2: aLFA-1 intensity at immune Synapse
Object Number	Intensity_Actin in IS	Intensity_aLFA-1 in IS	Intensity_CAR in IS	Design	Donor
42	314763	44111.9	19862.2	HER2.41BBz	3
56	414339	62631	477574	HER2.41BBz	3
105	281951	29072.2	7118.5	HER2.41BBz	3
149	693573	49183.5	15099	HER2.41BBz	3
212	498728	34782.2	4749.99	HER2.41BBz	3
266	166075	12363	2467.09	HER2.41BBz	3
304	273908	37431.5	90452.3	HER2.41BBz	3
305	372133	37229.1	6572.5	HER2.41BBz	3
352	524364	47982.6	12478.1	HER2.41BBz	3
358	513925	46489.7	78936.7	HER2.41BBz	3
396	492325	44801.7	12235.9	HER2.41BBz	3
398	413898	52693.1	24004.8	HER2.41BBz	3
543	649320	52394.4	116918	HER2.41BBz	3
566	497773	42535.4	54435.5	HER2.41BBz	3
569	395018	37041	9755.75	HER2.41BBz	3
646	375038	26261.7	7398.32	HER2.41BBz	3
696	281728	33587.9	38734.6	HER2.41BBz	3
702	474290	33886.5	67943.7	HER2.41BBz	3
717	424170	40976.6	12894.8	HER2.41BBz	3
720	299492	21137.2	47811.6	HER2.41BBz	3
753	261338	26716.1	6083.99	HER2.41BBz	3
768	444742	36961.6	11435.1	HER2.41BBz	3
769	235778	27986.2	6864.03	HER2.41BBz	3
773	634158	79019	58896	HER2.41BBz	3
824	376408	35883.7	9526.47	HER2.41BBz	3
825	495069	30162.8	4627.67	HER2.41BBz	3
859	810265	82110.3	80230.2	HER2.41BBz	3
873	255325	28117.6	8161.59	HER2.41BBz	3
906	361626	35823.3	7860.16	HER2.41BBz	3
916	564286	48693.2	13694.3	HER2.41BBz	3
917	461523	47821.7	17771.7	HER2.41BBz	3
928	227654	17551	36914.9	HER2.41BBz	3
990	604110	125465	35988.9	HER2.41BBz	3
1006	127537	8101.53	7636.4	HER2.41BBz	3
1058	458584	38916.7	26987.9	HER2.41BBz	3
1083	364949	25207.1	14305.4	HER2.41BBz	3
1086	680574	71603	11110	HER2.41BBz	3
1180	431714	34753.3	26927.9	HER2.41BBz	3
1211	386579	43291.8	16432.9	HER2.41BBz	3
1212	346865	26466.4	4670.2	HER2.41BBz	3
1239	245420	29176.6	15562.3	HER2.41BBz	3
1284	293830	42509.9	10537	HER2.41BBz	3
1382	644095	54299.1	33015.3	HER2.41BBz	3
1492	71949.6	7378.74	6202.93	HER2.41BBz	3
1534	806215	75562.9	185729	HER2.41BBz	3
1558	147875	9903.03	1477.29	HER2.41BBz	3
1589	438137	46814.8	17313.3	HER2.41BBz	3
1648	378045	37001.1	10111.5	HER2.41BBz	3
1728	606771	53667.3	53167.7	HER2.41BBz	3
1747	203411	21065.4	7055.81	HER2.41BBz	3
1888	282352	33874.2	13758.4	HER2.41BBz	3
1928	535017	55966.2	15167.2	HER2.41BBz	3
1943	156547	17996.6	8395	HER2.41BBz	3
2140	339409	37850.3	7304.15	HER2.41BBz	3
2150	342001	28432	3407.52	HER2.41BBz	3
2230	13404	6419.58	27610.5	HER2.41BBz	3
2242	157584	16922.8	5689.82	HER2.41BBz	3
2243	335975	35129.8	13591.3	HER2.41BBz	3
2326	299610	32608.1	32894.2	HER2.41BBz	3
2335	435831	34801.3	16765.9	HER2.41BBz	3
2468	454901	45473.3	30058.8	HER2.41BBz	3
2488	161992	11161	2921.33	HER2.41BBz	3
2497	257753	26686.5	88912.4	HER2.41BBz	3
2506	235570	24460.4	8226.25	HER2.41BBz	3
2553	574831	47037.6	305531	HER2.41BBz	3
2698	281370	16951.6	2592.24	HER2.41BBz	3
2709	419034	51718.1	30028.1	HER2.41BBz	3
2762	519080	48811.2	34250.9	HER2.41BBz	3
2773	258408	37367	12448.3	HER2.41BBz	3
2887	382073	48816.8	18936.3	HER2.41BBz	3
2914	473718	48104.7	520955	HER2.41BBz	3
2991	91409.9	4851.7	1826.78	HER2.41BBz	3
3007	579423	58953.6	54939.8	HER2.41BBz	3
3026	329741	56318.8	23267.4	HER2.41BBz	3
3028	398383	35136.2	13322.3	HER2.41BBz	3
3039	108548	18534.1	4063.01	HER2.41BBz	3
3054	536714	62113	21789.1	HER2.41BBz	3
3073	727813	78292	143713	HER2.41BBz	3
3077	356706	36438.9	27497.1	HER2.41BBz	3
3094	164319	19992.6	26903.1	HER2.41BBz	3
3187	135735	8618.63	15960.5	HER2.41BBz	3
3194	482072	67965.4	8498.66	HER2.41BBz	3
3198	253184	23269.8	8421.26	HER2.41BBz	3
3235	297987	22309.2	6094.05	HER2.41BBz	3
3316	520698	43377.1	17331.9	HER2.41BBz	3
3343	498546	51871.2	34935	HER2.41BBz	3
3473	397188	36461.3	43970.3	HER2.41BBz	3
3546	554994	80187.1	30173.4	HER2.41BBz	3
3621	158508	9970.11	1877.42	HER2.41BBz	3
3628	585790	61879.7	40283.5	HER2.41BBz	3
3750	214630	33030	8092.08	HER2.41BBz	3
3805	344231	46987.7	27569.4	HER2.41BBz	3
3844	319649	37888	10623.1	HER2.41BBz	3
3881	4359.75	354.97	154.205	HER2.41BBz	3
3916	266803	21458.9	3871.39	HER2.41BBz	3
4108	314043	30141.9	6239.93	HER2.41BBz	3
4114	293145	26329.2	6895.55	HER2.41BBz	3
4151	396528	56695.7	27234.8	HER2.41BBz	3
4239	343516	38321.5	17621	HER2.41BBz	3
4311	495016	40726.7	20107.1	HER2.41BBz	3
4519	119660	14191.6	6080.05	HER2.41BBz	3
4523	139461	12536.8	3629.36	HER2.41BBz	3
4564	198789	21519.3	4179.44	HER2.41BBz	3
4565	475587	47684.8	79525.7	HER2.41BBz	3
4593	404695	29116.2	8594.46	HER2.41BBz	3
4602	935859	96861.6	262163	HER2.41BBz	3
4619	231680	24815.6	14939.9	HER2.41BBz	3
4638	339385	41190.7	8552.29	HER2.41BBz	3
4714	449708	40586.5	17583.1	HER2.41BBz	3
4829	675795	65526.9	127348	HER2.41BBz	3
4862	629722	70277	89038.2	HER2.41BBz	3
4883	344956	40299.8	56886.9	HER2.41BBz	3
4951	622927	71277.3	148752	HER2.41BBz	3
4960	380982	30792.4	9568.32	HER2.41BBz	3
5075	388077	36042.1	20800.4	HER2.41BBz	3
5093	604865	47129.5	7703.59	HER2.41BBz	3
5214	250502	23937.5	9481.94	HER2.41BBz	3
5300	401558	39353.5	7353.86	HER2.41BBz	3
5352	201403	24928.2	7534.06	HER2.41BBz	3
5413	327516	28848.7	49267	HER2.41BBz	3
5465	154533	15433.8	5789.14	HER2.41BBz	3
5540	308988	26379.7	3331.34	HER2.41BBz	3
5584	351219	30265.3	6864.98	HER2.41BBz	3
5645	576529	89939	75431.3	HER2.41BBz	3
5685	544548	47575.4	55996.3	HER2.41BBz	3
5693	475646	50433	25149.1	HER2.41BBz	3
5775	321051	19227.8	4534.05	HER2.41BBz	3
5776	575935	63655.9	36331.4	HER2.41BBz	3
5791	352036	42479.6	33694.1	HER2.41BBz	3
5851	484169	39908.3	8093.9	HER2.41BBz	3
5856	379731	34052.1	11651.2	HER2.41BBz	3
5865	527986	54407.4	58882.8	HER2.41BBz	3
5889	356920	35649.7	10050.8	HER2.41BBz	3
5898	313557	26031.3	26677	HER2.41BBz	3
5920	345857	29410.4	7009.97	HER2.41BBz	3
5965	299197	31508.5	10539	HER2.41BBz	3
6147	315656	25297.6	13612.4	HER2.41BBz	3
6152	214659	29307.1	5493.25	HER2.41BBz	3
6293	496933	29648.8	14397.3	HER2.41BBz	3
6315	343260	35611.9	6565.51	HER2.41BBz	3
6500	315276	37919.4	37177.3	HER2.41BBz	3
6520	331760	43152.6	42127.9	HER2.41BBz	3
6802	333869	38492.2	44710.1	HER2.41BBz	3
6836	73802.5	5958.93	1360.16	HER2.41BBz	3
6855	585766	58924.1	35136.1	HER2.41BBz	3
7254	360096	43572.1	12831.6	HER2.41BBz	3
7282	342067	31492.8	19290	HER2.41BBz	3
7875	529743	54097.3	61530.4	HER2.41BBz	3
7913	230999	21331.6	8697.5	HER2.41BBz	3
7983	638570	91394.3	69719	HER2.41BBz	3
8016	241942	16571.2	3472.28	HER2.41BBz	3
8027	449559	35992	19368.4	HER2.41BBz	3
8154	513795	41077.5	145143	HER2.41BBz	3
8168	348738	27235.8	9269.91	HER2.41BBz	3
8186	135446	17686.7	3380.35	HER2.41BBz	3
8203	333202	26445.4	4468.97	HER2.41BBz	3
8210	224078	21982.8	5202.75	HER2.41BBz	3
8237	328300	23469.4	4411.05	HER2.41BBz	3
8313	388199	46830.7	167126	HER2.41BBz	3
8330	358860	39736.1	42824.2	HER2.41BBz	3
8351	192783	22462.3	18054.4	HER2.41BBz	3
8386	117341	9492.54	1969.1	HER2.41BBz	3
8389	653756	49884.3	21352.3	HER2.41BBz	3
8400	480628	50469	6930.05	HER2.41BBz	3
8405	331480	28484.3	6555.02	HER2.41BBz	3
8411	379724	32698	22661.9	HER2.41BBz	3
8469	498959	37635.2	13759.4	HER2.41BBz	3
8477	206843	24696.3	6141.18	HER2.41BBz	3
8507	526428	67255.4	27879.9	HER2.41BBz	3
8516	805203	50446.3	7459.29	HER2.41BBz	3
8581	160946	12166.5	3047.94	HER2.41BBz	3
8605	516418	32010.1	5941.67	HER2.41BBz	3
8756	368822	34044.6	17596.9	HER2.41BBz	3
8887	686171	104455	82099.7	HER2.41BBz	3
8954	410825	59094.3	36234.8	HER2.41BBz	3
8962	540253	39276.4	7939.48	HER2.41BBz	3
9078	429799	32453.1	32328.3	HER2.41BBz	3
9285	157867	13592.1	2830.78	HER2.41BBz	3
9287	80775.7	7307.15	2317.41	HER2.41BBz	3
9867	378807	34581	28358.1	HER2.41BBz	3
10019	239499	24233.9	7624.24	HER2.41BBz	3
11116	429053	56977.9	12517.6	HER2.41BBz	3
11224	141943	17520.3	10083.7	HER2.41BBz	3
11243	593656	55672.7	198853	HER2.41BBz	3
11274	407599	55584.7	18538	HER2.41BBz	3
11345	432601	33419	6098.45	HER2.41BBz	3
11362	303146	22122.9	5377.69	HER2.41BBz	3
11433	162430	16243.9	4868.61	HER2.41BBz	3
11462	172553	24754.2	17471.5	HER2.41BBz	3
11468	456264	38141.9	11739.3	HER2.41BBz	3
11470	452296	56779.3	16498.4	HER2.41BBz	3
11495	294546	18954.6	4290.15	HER2.41BBz	3
11529	225280	15846.2	2563.13	HER2.41BBz	3
11549	642353	62145.2	28875.3	HER2.41BBz	3
11557	249746	26849.3	11096.1	HER2.41BBz	3
11561	263413	25916.5	21146.4	HER2.41BBz	3
11580	308900	37094.3	13033.2	HER2.41BBz	3
11670	344492	35724.9	44457.6	HER2.41BBz	3
11713	254185	25263.8	6593.94	HER2.41BBz	3
11736	425951	33424.2	7244.75	HER2.41BBz	3
11774	291355	21287	5147.7	HER2.41BBz	3
11938	29098.8	5270.65	1775.11	HER2.41BBz	3
11977	438955	36530.4	12767.9	HER2.41BBz	3
12078	418199	45010.4	43155.3	HER2.41BBz	3
12177	365134	35830.8	7174.74	HER2.41BBz	3
12388	327728	40949.8	14355.8	HER2.41BBz	3
12417	566099	50817.8	158250	HER2.41BBz	3
12465	175324	14608.5	5607.66	HER2.41BBz	3
12912	477382	47848.7	14443.5	HER2.41BBz	3
12924	393931	32109.3	43815.3	HER2.41BBz	3
13314	339404	36761.5	4992.61	HER2.41BBz	3
13426	327390	35489.2	7986.19	HER2.41BBz	3
13596	324306	31105.7	4650.77	HER2.41BBz	3
13847	357435	30420.7	113414	HER2.41BBz	3
13935	240195	34744.9	8002.14	HER2.41BBz	3
13951	221946	22070.8	35859.7	HER2.41BBz	3
14205	340266	21680.5	7331.21	HER2.41BBz	3
14451	333763	39585.3	28657.8	HER2.41BBz	3
14481	204196	22352.7	7275.35	HER2.41BBz	3
14582	196706	30812.1	9967.86	HER2.41BBz	3
14774	289624	22383.7	6734.76	HER2.41BBz	3
14847	22589.6	3389.25	1407.33	HER2.41BBz	3
14879	278000	29126.2	10729.6	HER2.41BBz	3
14905	216348	30234.4	8159.93	HER2.41BBz	3
15026	15771.6	1887	512.39	HER2.41BBz	3
15065	225083	54328.2	31522.9	HER2.41BBz	3
15186	219207	31131	11847.8	HER2.41BBz	3
15250	584308	51187.2	9120.39	HER2.41BBz	3
15286	167408	18245.3	4957.75	HER2.41BBz	3
15322	359313	39830.9	20627.9	HER2.41BBz	3
15350	367472	30405.2	9388.63	HER2.41BBz	3
15357	310749	44862.2	15080.9	HER2.41BBz	3
15369	1622.68	198.793	166.54	HER2.41BBz	3
15427	372938	41319.7	26101.9	HER2.41BBz	3
15469	263391	26754	9122.42	HER2.41BBz	3
15512	442376	57576.5	36126.9	HER2.41BBz	3
15517	179063	21948.3	6812.6	HER2.41BBz	3
15529	554141	53461.6	37452.5	HER2.41BBz	3
15571	647123	76253.7	84906.6	HER2.41BBz	3
15631	480792	42797.6	9012.59	HER2.41BBz	3
15660	49607.3	7144.09	2601.75	HER2.41BBz	3
15684	232830	29702.8	8970.93	HER2.41BBz	3
15873	190254	15505	2678.23	HER2.41BBz	3
15909	250042	32646.1	8135.26	HER2.41BBz	3
15945	414155	43384.2	33802.9	HER2.41BBz	3
16018	254401	39509.6	12569.5	HER2.41BBz	3
16019	304892	31670.8	9926.86	HER2.41BBz	3
16027	194074	24853.7	6222.92	HER2.41BBz	3
16068	383354	36310.4	18716.8	HER2.41BBz	3
16069	154040	12933.3	3078.1	HER2.41BBz	3
16073	299366	30569.9	10482.6	HER2.41BBz	3
16075	274348	33440.9	7828.11	HER2.41BBz	3
16085	308122	34343.5	18127.1	HER2.41BBz	3
16102	71322.8	6442.94	1555.39	HER2.41BBz	3
16230	487267	49872.9	20234.5	HER2.41BBz	3
16237	249299	36004	6791.4	HER2.41BBz	3
16271	396126	54292.4	30311.8	HER2.41BBz	3
16374	265415	37341.9	11300.6	HER2.41BBz	3
16380	318321	25569.5	64338.4	HER2.41BBz	3
16491	685280	50558.4	9739.1	HER2.41BBz	3
16520	143531	8672.49	14794.3	HER2.41BBz	3
16596	541553	59159.8	17759.2	HER2.41BBz	3
16598	207154	23333.3	21722.8	HER2.41BBz	3
16615	230991	25941.6	6317.38	HER2.41BBz	3
16624	13328.9	1146	1676.2	HER2.41BBz	3
16645	565195	65019	88169.8	HER2.41BBz	3
16730	518996	40227.5	133978	HER2.41BBz	3
16748	555460	41713.5	13810.7	HER2.41BBz	3
16786	323139	50031.5	14943.6	HER2.41BBz	3
16796	315232	36565.1	12419.8	HER2.41BBz	3
16877	291936	41350.6	13147.1	HER2.41BBz	3
16935	433228	42914.2	56405.8	HER2.41BBz	3
17099	453388	62535.9	75749.6	HER2.41BBz	3
17155	672718	63785.8	36434.2	HER2.41BBz	3
17164	278188	37027.7	38431.5	HER2.41BBz	3
17190	203036	22694.3	13377.6	HER2.41BBz	3
17198	242615	29513.8	8318.17	HER2.41BBz	3
17216	567165	51891.2	20754.7	HER2.41BBz	3
17285	481329	46282.5	12932.2	HER2.41BBz	3
17289	212289	29026	7111.04	HER2.41BBz	3
17290	443840	39045.3	37735	HER2.41BBz	3
17345	154077	15009	4662.64	HER2.41BBz	3
17389	296510	39255	8854.65	HER2.41BBz	3
17408	332624	30639.4	9066.7	HER2.41BBz	3
17435	277218	40800.8	12086.9	HER2.41BBz	3
17505	360520	35721.9	9041.08	HER2.41BBz	3
17526	437898	59533.8	31180	HER2.41BBz	3
17533	145643	11728.5	2333.19	HER2.41BBz	3
17641	314525	36344.9	37851.6	HER2.41BBz	3
17692	287301	21284.3	12512.5	HER2.41BBz	3
17693	244818	25885.1	13708.7	HER2.41BBz	3
17827	476898	42474.5	117852	HER2.41BBz	3
17835	297122	19178.3	14337.8	HER2.41BBz	3
17866	385163	30833.6	7899.49	HER2.41BBz	3
17880	438578	50848.8	31227.5	HER2.41BBz	3
17917	313731	38378.7	19262.2	HER2.41BBz	3
17965	179951	27835.9	19128.9	HER2.41BBz	3
18008	257871	16996.3	3316.7	HER2.41BBz	3
18016	261298	32088.9	33866.4	HER2.41BBz	3
18057	253606	31463.7	14104	HER2.41BBz	3
18058	575826	72753.5	207317	HER2.41BBz	3
18073	339613	29823.4	17192	HER2.41BBz	3
18156	308723	23792.1	49196.8	HER2.41BBz	3
18170	291618	31887.1	8601.67	HER2.41BBz	3
18188	206424	26685.2	13259.3	HER2.41BBz	3
18196	261815	35942.3	7822.86	HER2.41BBz	3
18297	152030	20097.4	6988.71	HER2.41BBz	3
18361	264015	30510.8	8037.64	HER2.41BBz	3
18394	495523	48161.5	52063.7	HER2.41BBz	3
18432	455252	34030.9	53046.3	HER2.41BBz	3
18477	396104	48116.1	16659.9	HER2.41BBz	3
18508	436092	48282.6	53089.9	HER2.41BBz	3
18515	296319	41904.6	39750.2	HER2.41BBz	3
18527	124839	16805.3	3689.16	HER2.41BBz	3
18586	282893	25961.1	18931.9	HER2.41BBz	3
18663	142273	30349.5	33223.5	HER2.41BBz	3
18685	258916	29980.1	13671.7	HER2.41BBz	3
18760	208459	17334.7	5582.17	HER2.41BBz	3
18780	416852	60150.4	20857.8	HER2.41BBz	3
18862	401760	34428.2	118919	HER2.41BBz	3
18884	316029	38070.8	11367.2	HER2.41BBz	3
18966	162225	14599.3	3762.16	HER2.41BBz	3
18994	525484	60365.1	29111.2	HER2.41BBz	3
19057	44601.4	2945.86	778.736	HER2.41BBz	3
19085	93540.5	10854.1	4350.11	HER2.41BBz	3
19109	357716	33259.4	49493.3	HER2.41BBz	3
19218	194532	30125.3	14995.6	HER2.41BBz	3
19264	335837	27601.1	5603.93	HER2.41BBz	3
19325	418744	39533.4	36733	HER2.41BBz	3
19369	367897	35755	21939.5	HER2.41BBz	3
19473	307252	53095	16226.4	HER2.41BBz	3
19493	350636	40662.9	30785.8	HER2.41BBz	3
19508	314833	22633.9	3722.77	HER2.41BBz	3
19617	211281	27129.9	11403.1	HER2.41BBz	3
19723	395704	38952.3	12245.4	HER2.41BBz	3
19743	367627	27383	8826.25	HER2.41BBz	3
19762	286492	29944.1	26616.8	HER2.41BBz	3
19772	418406	29451.8	9666.52	HER2.41BBz	3
19787	516036	55230.1	53599.4	HER2.41BBz	3
19888	62264	9880.42	2598.44	HER2.41BBz	3
19911	452172	36596.4	28837.8	HER2.41BBz	3
19914	242911	24711	53918.6	HER2.41BBz	3
20013	63398.1	8333.45	15819.2	HER2.41BBz	3
20015	623256	57832.3	50205.7	HER2.41BBz	3
20119	193396	17493	4293.51	HER2.41BBz	3
20166	489650	39370.7	6936.77	HER2.41BBz	3
20313	566097	43897.5	25183.7	HER2.41BBz	3
20416	391064	41091.9	14341.4	HER2.41BBz	3
20450	424021	50632.4	19003.6	HER2.41BBz	3
20506	255308	47033.3	27286.5	HER2.41BBz	3
20512	412231	27915.3	5712.6	HER2.41BBz	3
20690	793106	111921	56934.8	HER2.41BBz	3
20701	357782	36423.1	108144	HER2.41BBz	3
20713	280987	22179.5	2899	HER2.41BBz	3
20715	312604	42463.5	78188.4	HER2.41BBz	3
20768	45250	6402.95	40577.8	HER2.41BBz	3
20882	318589	45017.2	22796.2	HER2.41BBz	3
20886	345878	55674	49281.1	HER2.41BBz	3
20894	314044	52950.7	19060.8	HER2.41BBz	3
20912	207150	23643.5	11410.2	HER2.41BBz	3
20916	564240	69628.6	233318	HER2.41BBz	3
20958	5193	3726.82	7480.34	HER2.41BBz	3
20964	225451	26619.2	12106.6	HER2.41BBz	3
20976	439031	38273.5	10280.2	HER2.41BBz	3
21115	286431	22994.1	4550.9	HER2.41BBz	3
21141	79239.5	6271.88	1757.45	HER2.41BBz	3
21218	179298	23419.9	6908.14	HER2.41BBz	3
21279	341090	39185.6	9794.05	HER2.41BBz	3
21304	252725	36342.2	8792.76	HER2.41BBz	3
21339	173649	20405.9	13902.3	HER2.41BBz	3
21402	304506	50975.4	17952	HER2.41BBz	3
21430	209792	27338.1	30286.8	HER2.41BBz	3
21433	197190	25073.1	5551.21	HER2.41BBz	3
21464	260338	19265.8	2481.27	HER2.41BBz	3
21476	491557	65132.6	111867	HER2.41BBz	3
21561	276122	36567.6	48169.1	HER2.41BBz	3
21626	244232	25846	22271.9	HER2.41BBz	3
21713	650950	65664.1	122027	HER2.41BBz	3
21764	157497	14591.2	31685	HER2.41BBz	3
21795	387985	36210.5	58017.1	HER2.41BBz	3
21803	674258	50407.8	9764.6	HER2.41BBz	3
21824	245260	24039.3	7246.68	HER2.41BBz	3
21825	246176	18912.3	7975.1	HER2.41BBz	3
21826	350105	21318.1	25296.1	HER2.41BBz	3
21831	460390	54597.4	38428.2	HER2.41BBz	3
21842	388481	54680	27281.6	HER2.41BBz	3
21881	134427	9773.7	1985.01	HER2.41BBz	3
21924	274167	34796.5	5695.4	HER2.41BBz	3
21939	383860	34746.8	21255.2	HER2.41BBz	3
21955	327819	34929.1	64364	HER2.41BBz	3
21964	222528	37569.4	11915.8	HER2.41BBz	3
22002	276637	33447.7	19186.6	HER2.41BBz	3
22014	282984	32944.4	7793.88	HER2.41BBz	3
22020	322059	33701.3	17126.2	HER2.41BBz	3
22093	287637	27345.8	20456.1	HER2.41BBz	3
22096	383113	39474.8	34038.1	HER2.41BBz	3
22140	93951.9	7150.54	3155.41	HER2.41BBz	3
22222	304542	39890.9	10502.9	HER2.41BBz	3
22241	204847	24416.3	6571.67	HER2.41BBz	3
22246	292043	28386.1	8569.97	HER2.41BBz	3
22253	436981	35680	33640.5	HER2.41BBz	3
22327	538679	88714.6	11154.1	HER2.41BBz	3
22436	422312	61737.6	83253.2	HER2.41BBz	3
22467	799109	126500	336324	HER2.41BBz	3
22511	238590	29004.7	10385.4	HER2.41BBz	3
22539	311265	40001	22374.4	HER2.41BBz	3
22553	289939	26201.1	5828.65	HER2.41BBz	3
22561	330813	44661	58677.3	HER2.41BBz	3
22570	22633.5	2097.19	891.294	HER2.41BBz	3
22640	195875	18797.3	5815.5	HER2.41BBz	3
22877	191107	38404.5	7457.49	HER2.41BBz	3
22905	401074	48288.5	11531.9	HER2.41BBz	3
22957	243228	26302.3	8044.23	HER2.41BBz	3
23016	530060	61165.6	190734	HER2.41BBz	3
23071	244074	23586	41399	HER2.41BBz	3
23074	216806	20245.6	5076.8	HER2.41BBz	3
23096	235753	21917.3	4720.54	HER2.41BBz	3
23113	201916	17602.8	4508.29	HER2.41BBz	3
23140	215871	32068.3	13115.2	HER2.41BBz	3
23145	492403	74847.6	50529	HER2.41BBz	3
23239	107674	6517.4	6462.5	HER2.41BBz	3
23283	119249	13910.7	10524.6	HER2.41BBz	3
23285	516622	56338.4	41531.5	HER2.41BBz	3
23297	255400	27562.1	12093.7	HER2.41BBz	3
23359	383303	41111.6	24656.2	HER2.41BBz	3
23402	355136	25654.9	9186.25	HER2.41BBz	3
23549	233429	32736.4	5968.3	HER2.41BBz	3
23581	301765	50203.8	67560.8	HER2.41BBz	3
23592	154227	24249.5	19554.5	HER2.41BBz	3
23611	269643	29021.7	8296.18	HER2.41BBz	3
23690	388937	49755.1	16407	HER2.41BBz	3
23773	320666	26977.2	10369.3	HER2.41BBz	3
23850	24551.6	9176.9	23379.1	HER2.41BBz	3
23853	421602	39456.5	75761.3	HER2.41BBz	3
23879	281779	31489.1	8609.92	HER2.41BBz	3
23899	452983	54189.3	28802.8	HER2.41BBz	3
23908	175973	21547.3	48099.9	HER2.41BBz	3
23983	192987	15951.8	19299.6	HER2.41BBz	3
24001	513141	40164.5	10976.6	HER2.41BBz	3
24060	147688	12652.7	19790.2	HER2.41BBz	3
24070	232477	15038.5	2712.58	HER2.41BBz	3
24109	488988	49009.2	11173.6	HER2.41BBz	3
24140	171908	18618.6	4654.05	HER2.41BBz	3
24141	441846	50960	16990.1	HER2.41BBz	3
24142	237636	35421.4	6925.22	HER2.41BBz	3
24151	303039	30238.7	31903.1	HER2.41BBz	3
24252	380658	47816.6	68138.9	HER2.41BBz	3
24313	196522	20645.2	6744.64	HER2.41BBz	3
24364	263189	30253.1	10322.2	HER2.41BBz	3
24399	370131	31486.6	91283.1	HER2.41BBz	3
24442	270542	25921.4	6748.57	HER2.41BBz	3
24464	243941	32623.2	21247.4	HER2.41BBz	3
24484	277117	26054.2	56946.3	HER2.41BBz	3
24492	6354.51	359.483	1067.48	HER2.41BBz	3
24496	771747	83754.4	22963.8	HER2.41BBz	3
24583	912910	93370.5	484618	HER2.41BBz	3
24592	128237	18871	5842.25	HER2.41BBz	3
24600	568923	59778.8	20248	HER2.41BBz	3
24612	265843	26065.8	5190.47	HER2.41BBz	3
24628	308810	27579.1	21984.1	HER2.41BBz	3
24632	287564	22062.5	8480.71	HER2.41BBz	3
24643	399511	47245	8721	HER2.41BBz	3
24658	289559	30612.7	14913.1	HER2.41BBz	3
24682	434505	43460.7	29751.8	HER2.41BBz	3
24685	458969	56865.8	59913	HER2.41BBz	3
24727	281276	22049.3	5884.47	HER2.41BBz	3
24748	448788	38647.8	13299	HER2.41BBz	3
24856	198249	14320.6	3361.14	HER2.41BBz	3
24896	195157	19709.1	4928.75	HER2.41BBz	3
25062	317782	41771.8	16475.2	HER2.41BBz	3
25106	425908	37138.3	68674.2	HER2.41BBz	3
25107	184761	23165.8	7539.49	HER2.41BBz	3
25108	310983	48028.1	16692.1	HER2.41BBz	3
25149	231994	23985.1	6041.69	HER2.41BBz	3
25193	264852	27127.8	7784.96	HER2.41BBz	3
25206	462884	38095.4	7965	HER2.41BBz	3
25237	308210	38905	29670.9	HER2.41BBz	3
25266	266442	33464.2	9672.22	HER2.41BBz	3
25413	280263	48313.7	23165.8	HER2.41BBz	3
25434	111584	12710.1	17997.9	HER2.41BBz	3
25448	402239	31710.6	17567.2	HER2.41BBz	3
25472	429062	45074.2	52600.2	HER2.41BBz	3
25494	394938	39097.5	24816.1	HER2.41BBz	3
25561	119017	24470.4	8582.94	HER2.41BBz	3
25589	218926	27249.9	7798.7	HER2.41BBz	3
25603	281973	15117.6	3870.78	HER2.41BBz	3
25618	255710	37366	12530.5	HER2.41BBz	3
25672	271914	19642.2	7958.77	HER2.41BBz	3
25684	306581	39566.8	11097.3	HER2.41BBz	3
25715	258224	33798	35156.1	HER2.41BBz	3
25734	473988	37711	23969.6	HER2.41BBz	3
25798	470432	48629.6	48499.2	HER2.41BBz	3
25886	344268	49507.8	7161.46	HER2.41BBz	3
25897	273620	21975.5	19504	HER2.41BBz	3
25926	681601	52231.3	113640	HER2.41BBz	3
25927	237696	30355	9999.01	HER2.41BBz	3
26047	271062	30315.1	35029.6	HER2.41BBz	3
26049	208036	26026.8	4176.27	HER2.41BBz	3
26210	443121	42853.4	81422.7	HER2.41BBz	3
26273	558792	41971.1	16905.7	HER2.41BBz	3
26290	192321	39255.4	15159.9	HER2.41BBz	3
26309	340060	24685.8	5299.29	HER2.41BBz	3
26435	522290	51870.7	69725.2	HER2.41BBz	3
26473	381344	46738.3	83860.9	HER2.41BBz	3
26489	334693	45800.2	19287.2	HER2.41BBz	3
26495	388832	38724.1	5204.56	HER2.41BBz	3
26545	37868.3	2471.79	2330.16	HER2.41BBz	3
26570	311699	29350	14453	HER2.41BBz	3
26631	484466	59224.7	10733.7	HER2.41BBz	3
26644	201112	17312.6	6673.93	HER2.41BBz	3
26702	531421	59889.5	27997.6	HER2.41BBz	3
26736	243888	40597.7	17259.7	HER2.41BBz	3
26765	378836	34383.6	49052.2	HER2.41BBz	3
26775	258329	23430.9	11880.5	HER2.41BBz	3
26789	219141	14972.3	5403.62	HER2.41BBz	3
26843	436981	46439.1	8927.1	HER2.41BBz	3
26852	183587	38379.9	29913.6	HER2.41BBz	3
27001	260408	21846.5	63416.3	HER2.41BBz	3
27005	442021	56228.5	17610.2	HER2.41BBz	3
27089	305153	40659.8	52762.9	HER2.41BBz	3
27190	450922	38426.8	18097.5	HER2.41BBz	3
27193	333821	27029.6	8561.8	HER2.41BBz	3
27212	222026	19676.8	9403.5	HER2.41BBz	3
27223	184147	21413.5	36963.5	HER2.41BBz	3
27289	315929	49225.5	17517.7	HER2.41BBz	3
27400	137551	12102.1	3348.73	HER2.41BBz	3
27445	257399	35625.7	60053.4	HER2.41BBz	3
27518	250647	36698.3	19086.1	HER2.41BBz	3
27528	118290	9565.54	6202.08	HER2.41BBz	3
27615	34803.7	3007.47	4094.42	HER2.41BBz	3
27775	236191	28131.7	9360.53	HER2.41BBz	3
27825	398039	51086.6	24556.1	HER2.41BBz	3
27858	370729	43714.9	37462.2	HER2.41BBz	3
27872	373023	44863.9	20706.6	HER2.41BBz	3
27917	447456	64038.2	28589	HER2.41BBz	3
27924	176396	25147.1	8878.79	HER2.41BBz	3
28004	444842	68466.6	28220.4	HER2.41BBz	3
28030	299224	37613.9	22365.1	HER2.41BBz	3
28086	265286	24873.3	9795.01	HER2.41BBz	3
28131	271088	36279.3	6039.19	HER2.41BBz	3
28184	359906	26012.5	10024.3	HER2.41BBz	3
28198	366011	42764.1	35439.1	HER2.41BBz	3
28208	433133	48695.5	19691.4	HER2.41BBz	3
28252	294374	29554.1	9641.11	HER2.41BBz	3
28278	526594	45202.4	214265	HER2.41BBz	3
28336	298608	39933.2	11689.9	HER2.41BBz	3
28356	426439	50213.8	47845.4	HER2.41BBz	3
28424	169288	14109	2886.93	HER2.41BBz	3
28427	301232	26092.2	32471.7	HER2.41BBz	3
28474	189299	23362.1	7321.31	HER2.41BBz	3
28511	317383	26498.3	21436.8	HER2.41BBz	3
28513	355453	27774.5	5535.98	HER2.41BBz	3
28515	449738	38533.2	230357	HER2.41BBz	3
28584	323987	39055.4	11275.5	HER2.41BBz	3
28588	152200	17434.2	6422.87	HER2.41BBz	3
28595	347530	48865.7	13244.3	HER2.41BBz	3
28653	423373	36072.7	8851.33	HER2.41BBz	3
28685	190792	22182	7278.73	HER2.41BBz	3
28690	406495	28331.5	11740.9	HER2.41BBz	3
28706	126342	28715.9	9385.12	HER2.41BBz	3
28714	220792	34329.7	33517.9	HER2.41BBz	3
28751	53787.7	6949.87	5281.83	HER2.41BBz	3
28760	385515	49280.5	48824.8	HER2.41BBz	3
28884	239968	26125.8	8183.99	HER2.41BBz	3
28918	176662	14970.5	4769.35	HER2.41BBz	3
28952	268585	45714.8	17897.9	HER2.41BBz	3
28970	317844	35718	16589	HER2.41BBz	3
29054	326686	52888.8	6277.57	HER2.41BBz	3
29065	2151.18	128.666	234.801	HER2.41BBz	3
29204	460695	34193.2	6124.18	HER2.41BBz	3
29217	180764	12840	4025.99	HER2.41BBz	3
29362	273069	33777	16279.3	HER2.41BBz	3
29395	290080	20327.5	3162.59	HER2.41BBz	3
29428	240832	33968.1	13138.6	HER2.41BBz	3
29521	43174.4	2202.94	3664.95	HER2.41BBz	3
29525	226214	33312.4	9619	HER2.41BBz	3
29722	418487	49755.2	15855.4	HER2.41BBz	3
29730	656047	74182.9	66391.4	HER2.41BBz	3
29795	305974	25651.3	7734.11	HER2.41BBz	3
29855	328154	48919.5	39872.2	HER2.41BBz	3
29879	540105	44466.6	13340.3	HER2.41BBz	3
29941	63803	5913.02	1099.71	HER2.41BBz	3
29946	226082	26005.1	32717.6	HER2.41BBz	3
29973	416868	60750.1	14295.1	HER2.41BBz	3
29994	253705	26124.1	7588.39	HER2.41BBz	3
30024	176566	13643.1	2777.62	HER2.41BBz	3
30039	270924	28224	16521.8	HER2.41BBz	3
30042	253125	27755.2	7076.65	HER2.41BBz	3
30082	304924	21764.5	13015.1	HER2.41BBz	3
30121	310996	31117.9	6940.54	HER2.41BBz	3
30142	284112	37596.1	53639.6	HER2.41BBz	3
30148	166508	23323.9	9517.44	HER2.41BBz	3
30153	354785	39827.4	15780.7	HER2.41BBz	3
30277	467167	55198.6	18557.3	HER2.41BBz	3
30301	212615	20069.2	4831.61	HER2.41BBz	3
30314	288802	39693.5	5423.94	HER2.41BBz	3
30341	211198	11655.6	2032.62	HER2.41BBz	3
30373	400463	48175.1	51419.9	HER2.41BBz	3
30480	322718	33455.6	199915	HER2.41BBz	3
30486	234995	20265.3	7707.16	HER2.41BBz	3
30539	172933	19857.1	3677.36	HER2.41BBz	3
30541	283748	51059.4	26722	HER2.41BBz	3
30578	367859	39895.4	16418.7	HER2.41BBz	3
30680	185153	16955.6	36036.6	HER2.41BBz	3
30770	464494	39724.5	14987.5	HER2.41BBz	3
30794	396341	27004.6	5215.89	HER2.41BBz	3
30853	432012	30878.1	56340	HER2.41BBz	3
30882	382950	47282.7	20126.2	HER2.41BBz	3
30930	472032	67839.1	65467.6	HER2.41BBz	3
30946	705363	69001	13929	HER2.41BBz	3
30972	305317	42850.2	23694.6	HER2.41BBz	3
31049	210831	32964.6	7620.4	HER2.41BBz	3
31179	287376	43374	16493.6	HER2.41BBz	3
31215	389737	38370.6	24006.7	HER2.41BBz	3
31218	552273	76968.6	11826.6	HER2.41BBz	3
31219	302878	34698	16016.9	HER2.41BBz	3
31316	1.22554e+06	103143	77692.1	HER2.41BBz	3
31423	178285	15791.1	5597.59	HER2.41BBz	3
31520	210892	21683.5	14845.8	HER2.41BBz	3
31546	476826	61038.4	17618.4	HER2.41BBz	3
31556	258219	27584.6	7491.09	HER2.41BBz	3
31583	209809	17920	3849.28	HER2.41BBz	3
31647	146848	15505.2	5611.8	HER2.41BBz	3
31741	473886	55304.1	21075.3	HER2.41BBz	3
31744	246326	35132.5	10180.4	HER2.41BBz	3
31797	339089	37694.3	30034.7	HER2.41BBz	3
31905	334057	39023.6	441181	HER2.41BBz	3
31906	239458	16801.4	8304.98	HER2.41BBz	3
31909	734979	81907.7	257550	HER2.41BBz	3
31938	257671	24872.5	6626.48	HER2.41BBz	3
31968	297275	30013.3	17238.6	HER2.41BBz	3
31985	673133	82129.5	239423	HER2.41BBz	3
32005	364735	31786.9	77403.5	HER2.41BBz	3
32055	260020	30102.4	8489.63	HER2.41BBz	3
32060	303959	37393.2	18278.3	HER2.41BBz	3
32097	305065	37364.9	16294.3	HER2.41BBz	3
32101	444910	36702.2	14812.2	HER2.41BBz	3
32123	407640	47926.2	85819.2	HER2.41BBz	3
32255	97868.8	8422.73	2279.76	HER2.41BBz	3
32283	385391	52489	13189.3	HER2.41BBz	3
32319	270612	21784.2	47834.2	HER2.41BBz	3
32366	290072	35972.4	26064.5	HER2.41BBz	3
32468	401531	49188.9	34647.6	HER2.41BBz	3
32470	410929	38532.4	14570.4	HER2.41BBz	3
32490	170626	25011.3	19220.4	HER2.41BBz	3
32492	413693	32377.8	130339	HER2.41BBz	3
32494	291519	54230.2	31986.8	HER2.41BBz	3
32505	514212	65539	37184.7	HER2.41BBz	3
32558	461581	44282.3	9175	HER2.41BBz	3
32563	406601	36858.8	43621.8	HER2.41BBz	3
32672	231101	27404.4	29281.9	HER2.41BBz	3
32735	561898	45413.8	24015	HER2.41BBz	3
32782	374818	34773.3	50900.1	HER2.41BBz	3
32811	219495	15986.8	3425.55	HER2.41BBz	3
32813	432439	46045.3	55109.2	HER2.41BBz	3
32815	125164	12340.2	2202.51	HER2.41BBz	3
32844	356457	38747.3	74790.8	HER2.41BBz	3
32849	255496	32033.6	10096.7	HER2.41BBz	3
32872	306366	29737.4	11322.5	HER2.41BBz	3
32895	364497	33636.5	45543.7	HER2.41BBz	3
32976	488288	41576.1	139964	HER2.41BBz	3
32978	241694	24938	8634.99	HER2.41BBz	3
32999	326682	38009.2	11790.7	HER2.41BBz	3
33101	238237	15736	3618.81	HER2.41BBz	3
33151	214839	24508.6	9932.74	HER2.41BBz	3
33184	169895	31376.8	9228.98	HER2.41BBz	3
33272	497035	47624	17746	HER2.41BBz	3
33291	248313	28927.7	4157.24	HER2.41BBz	3
33329	322107	32168	42335.9	HER2.41BBz	3
33341	295087	24389	12724.5	HER2.41BBz	3
33349	516242	49728.7	16500.7	HER2.41BBz	3
33358	490013	50280.2	70989.8	HER2.41BBz	3
33412	340576	30167	11931.5	HER2.41BBz	3
33424	185923	25773.9	19234	HER2.41BBz	3
33487	362567	65369.2	9993	HER2.41BBz	3
33511	471156	38058.9	6744.07	HER2.41BBz	3
33541	296736	31110.2	42442.9	HER2.41BBz	3
33566	282334	28273.4	19323.8	HER2.41BBz	3
33617	117434	9798.85	3134.34	HER2.41BBz	3
33712	319285	30269.6	8114.37	HER2.41BBz	3
33806	301424	42891.4	18307.2	HER2.41BBz	3
33891	166027	11984.7	23220	HER2.41BBz	3
33930	31216.2	2139.14	509.758	HER2.41BBz	3
33984	142637	14786.2	18462.5	HER2.41BBz	3
33995	97006.4	15495.5	6173.7	HER2.41BBz	3
33997	151171	24838.6	8862.39	HER2.41BBz	3
34002	317857	22012	9942.2	HER2.41BBz	3
34009	617053	61618.2	269122	HER2.41BBz	3
34027	401440	49463.5	14608.8	HER2.41BBz	3
34068	318518	38811	40506.1	HER2.41BBz	3
34127	598193	77526.1	108722	HER2.41BBz	3
34217	207389	22337	4769.69	HER2.41BBz	3
34272	356866	27028.7	8382.53	HER2.41BBz	3
34287	440128	46419.3	48602	HER2.41BBz	3
34297	295821	40080.8	11023.4	HER2.41BBz	3
34447	293190	38579.7	11864.9	HER2.41BBz	3
34454	515340	47320.7	12184.5	HER2.41BBz	3
34482	281846	24925.5	6227.78	HER2.41BBz	3
34539	330042	32023.3	7751.38	HER2.41BBz	3
34556	499377	38519.6	21851.2	HER2.41BBz	3
34647	477619	80608.2	25970.3	HER2.41BBz	3
34657	359481	42749.2	15033.4	HER2.41BBz	3
34671	212030	33057.2	10543.1	HER2.41BBz	3
34770	35181.4	2490.41	499.55	HER2.41BBz	3
34773	141737	13247	22977.9	HER2.41BBz	3
34781	429831	59640.8	58962.4	HER2.41BBz	3
34830	261300	25942.1	6688.29	HER2.41BBz	3
34855	103354	11013.8	2174.5	HER2.41BBz	3
34891	122247	18556.8	10066.1	HER2.41BBz	3
35004	334983	32835.3	18328.5	HER2.41BBz	3
35089	258236	19302.1	5486.82	HER2.41BBz	3
35136	289452	27748	6630.71	HER2.41BBz	3
35278	22976.7	4562.6	10404.5	HER2.41BBz	3
35296	232144	21251.2	6349.93	HER2.41BBz	3
35301	363954	46434.8	10569.2	HER2.41BBz	3
35442	295489	20844.5	3889.5	HER2.41BBz	3
35472	245656	20851	5073.22	HER2.41BBz	3
35758	112604	11110.2	3073.76	HER2.41BBz	3
35760	335381	33984.5	7884.25	HER2.41BBz	3
35886	257148	24890.1	42417.6	HER2.41BBz	3
35968	284778	33327.4	6212.54	HER2.41BBz	3
35971	34581.5	2309	1506.96	HER2.41BBz	3
35981	237076	26175.7	10680.7	HER2.41BBz	3
36040	394577	40099.7	84101.4	HER2.41BBz	3
36042	262722	49489.3	9470.09	HER2.41BBz	3
36047	254361	24346	6051.49	HER2.41BBz	3
36078	316849	23276.2	19600.2	HER2.41BBz	3
36211	439703	54704	13064.6	HER2.41BBz	3
36226	266744	20659.5	6243.34	HER2.41BBz	3
36274	264368	30513.4	6826.85	HER2.41BBz	3
36285	78479.5	3809.45	7229.83	HER2.41BBz	3
36317	439560	48218.8	58760.1	HER2.41BBz	3
36333	281819	36100.8	45848.9	HER2.41BBz	3
36364	204986	23041.4	9025.79	HER2.41BBz	3
36395	450494	38065.1	28539	HER2.41BBz	3
36404	412293	54899	28920.7	HER2.41BBz	3
36444	282977	33662.6	41280.7	HER2.41BBz	3
36495	148388	10094.6	1776.95	HER2.41BBz	3
36554	446496	26992	3753.62	HER2.41BBz	3
36564	373806	40943.1	121387	HER2.41BBz	3
36569	284136	37957.8	9843.07	HER2.41BBz	3
36603	166801	22454.2	8869.97	HER2.41BBz	3
36637	22381.5	2490.54	488.856	HER2.41BBz	3
36643	400974	33796.3	7196.13	HER2.41BBz	3
36715	231325	42923.6	55816.6	HER2.41BBz	3
36797	190136	21292.9	5708.95	HER2.41BBz	3
36857	246934	32661.1	9296.26	HER2.41BBz	3
36860	255649	27860.6	15252.5	HER2.41BBz	3
36945	794665	41759.9	8611.3	HER2.41BBz	3
36972	253990	34352.8	22558.5	HER2.41BBz	3
36975	209860	32379.5	13732.1	HER2.41BBz	3
36986	612579	65503.6	31390.2	HER2.41BBz	3
37025	684410	50177.2	11317.1	HER2.41BBz	3
37031	308811	29885	25520.9	HER2.41BBz	3
37061	33433.5	3420.56	4367.26	HER2.41BBz	3
37132	273780	34847.2	20210.1	HER2.41BBz	3
37190	276183	30777.9	7842.68	HER2.41BBz	3
37234	361145	24977.5	9261.36	HER2.41BBz	3
37375	321462	36184.1	14406.3	HER2.41BBz	3
37380	299238	31969.8	30663.7	HER2.41BBz	3
37401	294712	21284.2	4577.51	HER2.41BBz	3
37403	240037	22034.6	6050.91	HER2.41BBz	3
37476	356515	44639.2	56544.2	HER2.41BBz	3
37499	275940	47437	19964	HER2.41BBz	3
37521	162899	27059.8	18060.7	HER2.41BBz	3
37568	392893	38448.6	6891.02	HER2.41BBz	3
37574	355561	28680.4	52241.2	HER2.41BBz	3
37653	607752	56249.8	24484.9	HER2.41BBz	3
37682	503463	46724.2	20062.9	HER2.41BBz	3
37727	340675	43555.3	29162.9	HER2.41BBz	3
37733	379270	43820.1	8434.38	HER2.41BBz	3
37886	313312	32972.7	34804	HER2.41BBz	3
37894	269808	27369.1	25550.1	HER2.41BBz	3
37912	390549	41043.2	26120.9	HER2.41BBz	3
37985	451288	58525.4	20691.5	HER2.41BBz	3
38036	263997	36971.6	13681.3	HER2.41BBz	3
38056	206480	23971.4	8381.86	HER2.41BBz	3
38165	221555	30327	25204	HER2.41BBz	3
38223	318931	33589.8	9715.89	HER2.41BBz	3
38315	385529	34081.6	32384.7	HER2.41BBz	3
38431	209628	24705.5	8265.11	HER2.41BBz	3
38506	515111	57692.8	61400.1	HER2.41BBz	3
38522	180229	22432.4	22708.9	HER2.41BBz	3
38631	223177	23268.2	4009.34	HER2.41BBz	3
38644	363973	28029.4	12078.8	HER2.41BBz	3
38666	289717	39378.4	6801.29	HER2.41BBz	3
38720	165293	18049.7	9003.1	HER2.41BBz	3
38739	241698	23450.7	7154.92	HER2.41BBz	3
38748	361710	42773.8	11985.5	HER2.41BBz	3
38785	179838	21353.2	20255.1	HER2.41BBz	3
38874	390681	48226.4	27124.8	HER2.41BBz	3
38878	131185	19306.8	8240.26	HER2.41BBz	3
38948	337048	29713.8	8241.86	HER2.41BBz	3
38958	199671	15685.5	4932.52	HER2.41BBz	3
38963	64794.8	7302.3	16254.5	HER2.41BBz	3
38970	429930	52031.5	32772.9	HER2.41BBz	3
39043	242566	24812.1	6143.23	HER2.41BBz	3
39061	410125	32191.3	18922.9	HER2.41BBz	3
39099	204437	25164.3	12355.1	HER2.41BBz	3
39123	513345	54058	102487	HER2.41BBz	3
39153	314975	28402.1	13769	HER2.41BBz	3
39162	291136	40325.4	13661.8	HER2.41BBz	3
39325	239326	32544.4	28888.2	HER2.41BBz	3
39352	390187	49565.3	6997.76	HER2.41BBz	3
39406	87778.2	6483.41	3189.88	HER2.41BBz	3
39418	281734	38348.7	37232.2	HER2.41BBz	3
39428	430772	43676.5	46816.6	HER2.41BBz	3
39561	362521	27748.2	7731.76	HER2.41BBz	3
39603	511738	55543.9	41946.9	HER2.41BBz	3
39608	187413	22823.3	53094.2	HER2.41BBz	3
39609	180860	39209.7	16171.1	HER2.41BBz	3
39762	88532.5	6175.81	17518	HER2.41BBz	3
39976	653265	88993.3	73858.8	HER2.41BBz	3
39987	405303	38726.6	13050.1	HER2.41BBz	3
39998	299644	31999.5	23736.4	HER2.41BBz	3
40014	217715	32061.8	57800.2	HER2.41BBz	3
40310	293824	39148.3	8781.33	HER2.41BBz	3
40454	230913	27875.3	8855.11	HER2.41BBz	3
40457	343615	25140.9	12365.3	HER2.41BBz	3
40466	79944.5	6408.66	6377.49	HER2.41BBz	3
40483	499598	39491.9	125483	HER2.41BBz	3
40486	74817.2	10776.4	10036.3	HER2.41BBz	3
40506	353816	52480.3	26102.4	HER2.41BBz	3
40508	149899	18793.2	2888.81	HER2.41BBz	3
40518	538892	75279.9	15710.2	HER2.41BBz	3
40529	196653	31881.6	9308.58	HER2.41BBz	3
40547	327749	32950.4	56452.2	HER2.41BBz	3
40570	132270	10616.6	26811.3	HER2.41BBz	3
40604	205483	15400.5	3518.33	HER2.41BBz	3
40632	195251	25119.3	18633.1	HER2.41BBz	3
40695	390486	46896	6123.69	HER2.41BBz	3
40748	346340	36997.2	22833.8	HER2.41BBz	3
40806	193412	25952.1	42326.3	HER2.41BBz	3
40922	485237	63510.9	16252	HER2.41BBz	3
41006	225695	28510.2	20830	HER2.41BBz	3
41091	326080	30003.1	50946.2	HER2.41BBz	3
41097	236447	22559.5	11998.4	HER2.41BBz	3
41145	89930.5	9089.4	2542.48	HER2.41BBz	3
41173	381289	43495.6	7625.57	HER2.41BBz	3
41230	239481	16745.7	5648.75	HER2.41BBz	3
41268	331650	38624.2	16632.2	HER2.41BBz	3
41288	304864	32635.1	8178.88	HER2.41BBz	3
41325	291411	33676.6	9349.81	HER2.41BBz	3
41328	372020	27555.1	7028.75	HER2.41BBz	3
41332	311904	56872.4	33539.2	HER2.41BBz	3
41343	182668	13514.1	20681	HER2.41BBz	3
41397	323169	33283.7	7686.17	HER2.41BBz	3
41421	417439	48866.7	13638	HER2.41BBz	3
41436	201373	25350.3	11600.4	HER2.41BBz	3
41473	241742	19374.8	4831.24	HER2.41BBz	3
41489	209630	33839.3	25551.6	HER2.41BBz	3
41525	347078	46863.7	24317.9	HER2.41BBz	3
41643	108730	17688.5	7623.78	HER2.41BBz	3
41795	351524	28653.2	26515.5	HER2.41BBz	3
41797	379328	48733.3	11653.2	HER2.41BBz	3
41847	338805	38470.1	31240.4	HER2.41BBz	3
41864	379400	33747.4	86646.3	HER2.41BBz	3
41970	352419	32160.1	15686.4	HER2.41BBz	3
42057	71714.1	20972.1	7083.74	HER2.41BBz	3
42101	242246	39276.4	10268.9	HER2.41BBz	3
42140	225680	13068.2	14359.4	HER2.41BBz	3
42293	160325	20652.7	8466.1	HER2.41BBz	3
42307	1769.59	107.633	60.4776	HER2.41BBz	3
42332	478761	44167.3	29728.5	HER2.41BBz	3
42366	403277	36201.3	47773.5	HER2.41BBz	3
42403	183501	18308.7	38093.1	HER2.41BBz	3
42460	424317	50855.2	82485.1	HER2.41BBz	3
42471	197570	25108.5	16367.5	HER2.41BBz	3
42480	152769	20545.6	7349.67	HER2.41BBz	3
42487	375584	48416.9	9813.47	HER2.41BBz	3
42536	127479	6534.84	8023.4	HER2.41BBz	3
42605	473801	58233.9	21527.9	HER2.41BBz	3
42652	286397	35183.9	8006.96	HER2.41BBz	3
42708	351853	37458.9	107527	HER2.41BBz	3
42744	829251	87780.1	243697	HER2.41BBz	3
42766	383011	51308.7	30049.8	HER2.41BBz	3
42772	250027	31079.7	12582.2	HER2.41BBz	3
42792	1.18811e+06	73522	210124	HER2.41BBz	3
42815	258942	23428	3813.8	HER2.41BBz	3
42864	208963	26020.3	79949.6	HER2.41BBz	3
42877	284293	27235	5838.3	HER2.41BBz	3
43025	85994.2	8716.32	8264.25	HER2.41BBz	3
43107	178014	13853.3	2756.1	HER2.41BBz	3
43161	193188	18632.7	34716.2	HER2.41BBz	3
43283	576111	66010.4	82527.8	HER2.41BBz	3
43286	27521.4	2956	1812.96	HER2.41BBz	3
43295	77359.3	12433.3	71344.7	HER2.41BBz	3
43314	258677	35093.9	45294	HER2.41BBz	3
43336	223014	20725.5	4026.2	HER2.41BBz	3
43419	307319	32245.6	4711.92	HER2.41BBz	3
43502	524721	65816.9	66802.8	HER2.41BBz	3
43505	229609	30251.3	8033.16	HER2.41BBz	3
43603	596999	66750.9	162645	HER2.41BBz	3
43643	597640	63621.4	41879.9	HER2.41BBz	3
43749	229583	25361.9	14391.5	HER2.41BBz	3
43752	245110	32742.6	14188	HER2.41BBz	3
43761	462311	60568.5	41813.8	HER2.41BBz	3
43771	542874	32326.6	19730.2	HER2.41BBz	3
43875	286720	38021.4	18945.9	HER2.41BBz	3
43964	278313	36733.1	68185.5	HER2.41BBz	3
44134	235895	35808.6	50131.5	HER2.41BBz	3
44460	526877	40358.5	5921.66	HER2.41BBz	3
44468	291389	25853.3	7868.14	HER2.41BBz	3
44529	44141.7	9767.45	128767	HER2.41BBz	3
44590	228989	31892.2	61175.1	HER2.41BBz	3
44627	392730	35600.2	41388.7	HER2.41BBz	3
44631	533556	69617.1	26382.9	HER2.41BBz	3
44785	556104	37638.1	22634.3	HER2.41BBz	3
44790	389673	70626.3	63254.6	HER2.41BBz	3
44907	335376	33415.7	9189.09	HER2.41BBz	3
44969	271071	29856.4	25420.5	HER2.41BBz	3
45056	643589	64496.1	98583.8	HER2.41BBz	3
45094	530248	43520.1	7132.84	HER2.41BBz	3
45097	480758	41936	9662.63	HER2.41BBz	3
45105	449510	58920.2	18245.8	HER2.41BBz	3
45153	278270	31424.5	24296	HER2.41BBz	3
45211	201024	26553.6	5134.7	HER2.41BBz	3
45381	421018	40352	7172.85	HER2.41BBz	3
45404	77723.9	12448.7	39752.3	HER2.41BBz	3
45409	237530	30644.3	9461.88	HER2.41BBz	3
45443	337406	24995.4	7861.3	HER2.41BBz	3
45459	397692	34189.9	193401	HER2.41BBz	3
45483	334115	34404.6	24712	HER2.41BBz	3
45497	197430	18493.3	3990.5	HER2.41BBz	3
45537	270025	25070.9	9153.11	HER2.41BBz	3
45563	551816	54871.9	26535.2	HER2.41BBz	3
45584	335424	35184.9	4692.9	HER2.41BBz	3
45637	216073	26185.9	7981.43	HER2.41BBz	3
45657	230615	25072.4	18684.6	HER2.41BBz	3
45674	106162	9556.35	3207.4	HER2.41BBz	3
45737	383078	49768.5	24622.4	HER2.41BBz	3
45745	314745	40083.6	16993.5	HER2.41BBz	3
45864	239207	15780	5778.78	HER2.41BBz	3
45874	383244	49585.7	85513.3	HER2.41BBz	3
45881	310751	42752.2	29842.3	HER2.41BBz	3
45883	224156	12136.1	5441.82	HER2.41BBz	3
45964	264423	30615.1	4161.42	HER2.41BBz	3
46000	347808	50675.1	13020.6	HER2.41BBz	3
46012	255119	37501	8447.61	HER2.41BBz	3
46023	65799.5	11941.5	2516.87	HER2.41BBz	3
46039	359155	34013.9	69408.9	HER2.41BBz	3
46093	254148	27954.6	10031.8	HER2.41BBz	3
46094	151397	14207.1	5445.82	HER2.41BBz	3
46104	271853	42590.4	32564.7	HER2.41BBz	3
46174	284373	39728.4	9863.13	HER2.41BBz	3
46318	118969	13990.5	4891.74	HER2.41BBz	3
46327	363245	30069.1	4658.29	HER2.41BBz	3
46597	507492	48970.5	412978	HER2.41BBz	3
46676	218077	25563.8	8966.71	HER2.41BBz	3
46826	617056	92507.8	156585	HER2.41BBz	3
46854	541122	85051.1	23001.9	HER2.41BBz	3
46875	66357.4	4239.18	9690.07	HER2.41BBz	3
46941	55776	6873.41	24226.7	HER2.41BBz	3
46943	329284	40394.2	29096.6	HER2.41BBz	3
47004	322093	21895	4805.78	HER2.41BBz	3
47037	242300	25849	20109.6	HER2.41BBz	3
47083	446308	50408.4	60740.3	HER2.41BBz	3
47097	307190	42637.8	25064.5	HER2.41BBz	3
47199	371966	34810.5	36313.9	HER2.41BBz	3
47243	333846	35981.5	29306.7	HER2.41BBz	3
47276	242993	29175.4	15126.2	HER2.41BBz	3
47285	265194	43550.6	41319.6	HER2.41BBz	3
47354	707213	57270	105040	HER2.41BBz	3
47381	25073.5	4442.04	18763.7	HER2.41BBz	3
47411	270530	30798.3	27358.7	HER2.41BBz	3
47431	493874	39276.1	38265.6	HER2.41BBz	3
47463	23294.8	1576.92	648.53	HER2.41BBz	3
47510	338115	30712.8	16719.2	HER2.41BBz	3
47534	241218	28120.7	5959.57	HER2.41BBz	3
47535	406495	35175.6	8737.64	HER2.41BBz	3
47543	462659	44299.4	68776.4	HER2.41BBz	3
47544	302388	28675.3	11235.5	HER2.41BBz	3
47617	345368	41104.8	10267.3	HER2.41BBz	3
47644	212920	21653.8	5709.17	HER2.41BBz	3
47692	430368	56529.5	35236.8	HER2.41BBz	3
47696	611509	79925.5	156647	HER2.41BBz	3
47774	809870	56652.9	254531	HER2.41BBz	3
47795	314031	30048.7	261745	HER2.41BBz	3
47876	360605	47245.2	354374	HER2.41BBz	3
47987	78819.4	8669.65	4971.84	HER2.41BBz	3
48107	537327	65170.7	94413.9	HER2.41BBz	3
48110	271006	38336.4	57982.9	HER2.41BBz	3
48123	80620.8	8383.39	2591.83	HER2.41BBz	3
48169	276856	25024.7	10245	HER2.41BBz	3
48302	255267	23309.1	43677.8	HER2.41BBz	3
48470	122956	11881.6	19841.5	HER2.41BBz	3
48715	262813	20889.5	4871.21	HER2.41BBz	3
48753	301705	34874.4	77054.4	HER2.41BBz	3
48845	529231	38702	122979	HER2.41BBz	3
48892	233420	14405.7	13749.7	HER2.41BBz	3
48950	162699	11111.1	3425.33	HER2.41BBz	3
49015	445564	35047.1	25049.3	HER2.41BBz	3
49068	164670	17812.2	1953.72	HER2.41BBz	3
49074	122246	17011	17960.6	HER2.41BBz	3
49098	343161	19745.3	4789.4	HER2.41BBz	3
49154	286925	22675.4	4350.58	HER2.41BBz	3
49176	110040	9763.18	3771.96	HER2.41BBz	3
49242	284449	36413.5	20871.8	HER2.41BBz	3
49247	323666	40566	27297.6	HER2.41BBz	3
49263	177289	18957.3	7419.93	HER2.41BBz	3
49285	201443	19183.9	7429.42	HER2.41BBz	3
49385	327530	26695.1	17901.3	HER2.41BBz	3
49410	298978	47752.2	16059	HER2.41BBz	3
49577	352801	55202.6	5333.13	HER2.41BBz	3
49583	497380	63390.7	141804	HER2.41BBz	3
49622	582471	60292.6	64762.6	HER2.41BBz	3
49770	238840	21987	8393	HER2.41BBz	3
49782	262125	23688.9	16213	HER2.41BBz	3
49872	153125	19388.5	9137.46	HER2.41BBz	3
49882	453647	58808.8	18377	HER2.41BBz	3
49921	489533	87432.4	25046.4	HER2.41BBz	3
49922	232338	22996.5	5821.4	HER2.41BBz	3
49998	232203	18220.5	12645.1	HER2.41BBz	3
50028	611054	58350.6	203149	HER2.41BBz	3
50088	323080	55837.6	18537.2	HER2.41BBz	3
50126	305180	19927.7	4155.17	HER2.41BBz	3
50189	252302	16295.9	2751.59	HER2.41BBz	3
50337	355355	38270.1	48467.9	HER2.41BBz	3
50403	739060	57079	180696	HER2.41BBz	3
50431	202765	19029.6	6166	HER2.41BBz	3
50453	967273	72913.1	170379	HER2.41BBz	3
50477	420258	46859.2	11997.5	HER2.41BBz	3
50496	227807	27187.1	42809.8	HER2.41BBz	3
50512	86973.8	6878.96	1061.9	HER2.41BBz	3
50515	175821	19702.9	9409.08	HER2.41BBz	3
50550	273305	28893	17489.4	HER2.41BBz	3
50582	542664	43400	22238.6	HER2.41BBz	3
50640	142600	23967.3	7998.88	HER2.41BBz	3
50696	241249	33043.6	13254.4	HER2.41BBz	3
50781	146424	27051.5	6586.8	HER2.41BBz	3
50789	200948	20871.8	5767.08	HER2.41BBz	3
50948	450681	39348.4	87946.1	HER2.41BBz	3
50953	247157	19266.4	12910.1	HER2.41BBz	3
50966	391599	36925.6	15093.9	HER2.41BBz	3
51065	307807	31214.6	10118.5	HER2.41BBz	3
51136	305036	22001.2	6511.61	HER2.41BBz	3
51215	293797	30487.4	8690.62	HER2.41BBz	3
51262	273751	38412.9	12859.6	HER2.41BBz	3
51287	310762	34349.4	270336	HER2.41BBz	3
51380	317849	27228.7	26639	HER2.41BBz	3
51387	261082	26389.2	11624.6	HER2.41BBz	3
51399	120828	14078.4	4106.06	HER2.41BBz	3
51448	236313	29960.2	19181.4	HER2.41BBz	3
51450	415591	54522.4	112626	HER2.41BBz	3
51451	306218	36004.8	93999.8	HER2.41BBz	3
51477	655547	77027.1	158877	HER2.41BBz	3
51585	238409	33882.7	11566.1	HER2.41BBz	3
51643	321825	52856.3	8334.3	HER2.41BBz	3
51700	204962	28540.8	12016.4	HER2.41BBz	3
51765	378499	62309.4	134943	HER2.41BBz	3
51770	270995	20690.9	33565	HER2.41BBz	3
51856	330787	39218	6320.9	HER2.41BBz	3
51919	475613	56158.6	106524	HER2.41BBz	3
51935	332359	53140.1	96635.6	HER2.41BBz	3
51945	233568	20999.3	4804.5	HER2.41BBz	3
51979	271810	44780.6	10424	HER2.41BBz	3
51990	192612	26042.8	6425.8	HER2.41BBz	3
51993	667593	80454.3	24233.2	HER2.41BBz	3
52034	290546	26091.5	35734.7	HER2.41BBz	3
52040	401655	34626.1	381776	HER2.41BBz	3
52051	232247	27472.3	29580.8	HER2.41BBz	3
52167	20420	1775.01	396.66	HER2.41BBz	3
52213	284936	15356	42832.5	HER2.41BBz	3
52238	502982	42563.8	34181.7	HER2.41BBz	3
52259	271012	26955.4	19659.3	HER2.41BBz	3
52284	204549	25466.4	7193.54	HER2.41BBz	3
52386	141996	16989	32921.5	HER2.41BBz	3
52597	28807.6	1410.38	2294.3	HER2.41BBz	3
52668	744728	73991.5	159971	HER2.41BBz	3
52813	208079	28816.9	11599.9	HER2.41BBz	3
52892	373731	32278	66681	HER2.41BBz	3
53038	68287.7	5989.44	1498.49	HER2.41BBz	3
53053	213849	28444.8	25456.7	HER2.41BBz	3
53142	198870	26210	3966.33	HER2.41BBz	3
53310	396813	32657.4	10816.7	HER2.41BBz	3
53329	166559	11345.5	8517.82	HER2.41BBz	3
53343	263175	39039.9	12601.1	HER2.41BBz	3
53449	255511	23563.6	8476.87	HER2.41BBz	3
53509	420950	53237.2	57473	HER2.41BBz	3
53515	370413	58751	30843.3	HER2.41BBz	3
53539	529830	54063.1	17482.2	HER2.41BBz	3
53548	352855	36795.7	13651.5	HER2.41BBz	3
53623	353219	40050.4	8238.65	HER2.41BBz	3
53670	441672	39622.9	37946.1	HER2.41BBz	3
53774	751136	71169.1	231840	HER2.41BBz	3
53781	277936	26875.5	21537.7	HER2.41BBz	3
53836	262325	30799.1	21045.7	HER2.41BBz	3
53878	27330.8	10985.1	39419.7	HER2.41BBz	3
53895	239137	36791.6	37197	HER2.41BBz	3
53946	494467	38931.7	15210.4	HER2.41BBz	3
53968	271096	16739	2623.98	HER2.41BBz	3
54077	241527	23170.3	5113.71	HER2.41BBz	3
54139	440259	63161.9	35281.9	HER2.41BBz	3
54154	287580	24277.7	5979.46	HER2.41BBz	3
54215	251168	25068.6	3373.36	HER2.41BBz	3
54224	137273	12497.9	3948.45	HER2.41BBz	3
54272	275075	32282.1	69563.8	HER2.41BBz	3
54289	213214	24143.8	8545.62	HER2.41BBz	3
54297	250388	40561.9	28808.3	HER2.41BBz	3
54307	279439	23941.5	6429.15	HER2.41BBz	3
54378	218940	28978.2	12021.5	HER2.41BBz	3
54556	178082	18105	22137.1	HER2.41BBz	3
54625	250602	25523.7	7965.26	HER2.41BBz	3
54631	453367	54056.1	260055	HER2.41BBz	3
54644	440253	56921.8	134357	HER2.41BBz	3
54680	312554	45534.3	9768.99	HER2.41BBz	3
54695	104721	8687.12	14570.9	HER2.41BBz	3
54705	237440	26962.4	13127.7	HER2.41BBz	3
54729	293954	39909.4	9392.21	HER2.41BBz	3
54806	378179	31896.6	9930.84	HER2.41BBz	3
54814	181829	28522.1	106148	HER2.41BBz	3
54826	376586	36182.8	16739.6	HER2.41BBz	3
54836	287803	25596.6	6789.18	HER2.41BBz	3
54858	398782	51884	10540	HER2.41BBz	3
54879	232670	22637.1	12814.9	HER2.41BBz	3
54887	182157	20543.2	16625.2	HER2.41BBz	3
54976	446127	28775.3	31015.4	HER2.41BBz	3
54984	360734	34490.2	31359.3	HER2.41BBz	3
55016	439012	47657.3	35931.3	HER2.41BBz	3
55020	314823	23616.7	8042.64	HER2.41BBz	3
55048	350427	31166.5	227912	HER2.41BBz	3
55050	294787	55363.2	20751	HER2.41BBz	3
55069	497902	49787.7	45598.2	HER2.41BBz	3
55071	568856	46143	13366.1	HER2.41BBz	3
55097	312314	22690.5	9478.9	HER2.41BBz	3
55115	262779	24349.5	17811.5	HER2.41BBz	3
55139	264650	35814.2	34864.5	HER2.41BBz	3
55172	313737	44213.8	30797.2	HER2.41BBz	3
55234	364789	34357	30139.8	HER2.41BBz	3
55241	668811	65780.7	89956.2	HER2.41BBz	3
55319	256561	23096.8	5161.5	HER2.41BBz	3
55428	366594	56084.8	45174.2	HER2.41BBz	3
55492	141176	13419.2	28724.4	HER2.41BBz	3
55538	185160	25806.2	3053.11	HER2.41BBz	3
55607	539144	36822.6	31706.1	HER2.41BBz	3
55625	607003	59631.9	47293.1	HER2.41BBz	3
55680	85055	5591.19	1003.71	HER2.41BBz	3
55707	204217	26931.1	63881.1	HER2.41BBz	3
55809	413350	48452.9	41400.9	HER2.41BBz	3
55813	367828	49558.2	19252.4	HER2.41BBz	3
55852	172250	19392.4	6533.56	HER2.41BBz	3
55864	514650	47582.3	11960	HER2.41BBz	3
55954	132467	11470.2	3094.74	HER2.41BBz	3
55963	464137	33714.5	16891.9	HER2.41BBz	3
55966	376875	38824.5	55784.5	HER2.41BBz	3
56076	208840	13853.5	3596.86	HER2.41BBz	3
56157	570641	54161	74020.7	HER2.41BBz	3
56203	108765	17408.6	3792.16	HER2.41BBz	3
56284	308092	33859.4	10596.3	HER2.41BBz	3
56377	285444	41644.9	6854.62	HER2.41BBz	3
56419	512614	71357.4	129953	HER2.41BBz	3
56472	231556	20475.4	3735.32	HER2.41BBz	3
56473	93974.7	7329.17	2868.21	HER2.41BBz	3
56548	153738	28263.6	9772.76	HER2.41BBz	3
56750	213217	30521.9	59312	HER2.41BBz	3
56797	559850	59323.9	131721	HER2.41BBz	3
56805	341643	44258.8	13381.6	HER2.41BBz	3
56811	372360	50892.2	36330.6	HER2.41BBz	3
56983	86838.5	5832.05	10587.8	HER2.41BBz	3
57021	556395	42052.8	9014.25	HER2.41BBz	3
57023	278756	36263.4	6176.24	HER2.41BBz	3
57085	675192	86653.7	97600.7	HER2.41BBz	3
57125	393266	64073.5	33852.5	HER2.41BBz	3
57195	170762	15374.6	2862.7	HER2.41BBz	3
57357	216583	29628.2	11639.8	HER2.41BBz	3
57360	198033	20404.1	27521.4	HER2.41BBz	3
57407	592597	41213.9	9080.46	HER2.41BBz	3
57512	181448	19478.4	7861.92	HER2.41BBz	3
57513	492299	42683.7	184595	HER2.41BBz	3
57557	274868	46712.3	7562.53	HER2.41BBz	3
57571	99796.3	12860.5	3843.24	HER2.41BBz	3
57577	420937	66032.4	18193.4	HER2.41BBz	3
57581	285437	29147.4	6731.59	HER2.41BBz	3
57616	235228	25267.3	6725.36	HER2.41BBz	3
57630	139538	14538.4	5242.12	HER2.41BBz	3
57634	124254	14636.7	2929.74	HER2.41BBz	3
57636	1768.95	165.113	140.293	HER2.41BBz	3
57640	415841	44733.6	13827	HER2.41BBz	3
57668	223258	28077.8	37647.7	HER2.41BBz	3
57673	232464	17770.1	7082.14	HER2.41BBz	3
57961	167893	12286	3593.78	HER2.41BBz	3
58014	500638	46879.4	14760.5	HER2.41BBz	3
58031	293399	32037.7	9170.32	HER2.41BBz	3
58078	269857	31353.7	10794.1	HER2.41BBz	3
58141	248683	34856.8	30729.7	HER2.41BBz	3
58143	215137	18981.4	8069.01	HER2.41BBz	3
58176	471544	47026.3	89727.9	HER2.41BBz	3
58215	515252	82695.2	12756.1	HER2.41BBz	3
58216	177543	26043.2	7971.25	HER2.41BBz	3
58225	85959.8	6484.08	2212.58	HER2.41BBz	3
58271	399842	49124.1	28624.8	HER2.41BBz	3
58336	245408	24923.4	7449.54	HER2.41BBz	3
58420	248395	22597.5	25320.4	HER2.41BBz	3
58421	333840	43322.1	49140.5	HER2.41BBz	3
58511	296645	27399.9	8020.2	HER2.41BBz	3
58547	406205	35487.8	24345.7	HER2.41BBz	3
58608	4415.31	379.074	194.562	HER2.41BBz	3
58667	672978	54318.8	68186.9	HER2.41BBz	3
58735	399940	43490.5	111079	HER2.41BBz	3
58804	208413	20151.9	8865.97	HER2.41BBz	3
58884	306571	26256.4	9116.07	HER2.41BBz	3
58909	345609	41341.9	16172.6	HER2.41BBz	3
58933	462103	69729.8	21214	HER2.41BBz	3
59009	468386	37354.2	149796	HER2.41BBz	3
59145	238118	39902.2	12215.9	HER2.41BBz	3
59156	251551	36607.7	41612.7	HER2.41BBz	3
59266	490796	58143.8	74222.7	HER2.41BBz	3
59359	447209	27847.4	9994.79	HER2.41BBz	3
59368	247846	27104.6	6193.47	HER2.41BBz	3
59402	39715.7	2392.96	4872.72	HER2.41BBz	3
59429	284130	35251.8	131128	HER2.41BBz	3
59453	450873	56098.8	30411.2	HER2.41BBz	3
59454	392984	44615.8	15222.7	HER2.41BBz	3
59483	380899	42076	23381.3	HER2.41BBz	3
59533	205500	24672.2	9119.25	HER2.41BBz	3
59582	361709	32002.8	8240.04	HER2.41BBz	3
59626	245773	30713.5	13896.8	HER2.41BBz	3
59645	195876	23035.3	7722.57	HER2.41BBz	3
59811	433421	50738.3	18228.7	HER2.41BBz	3
59813	483336	58804.6	11513.6	HER2.41BBz	3
59868	404842	41143.9	82395.9	HER2.41BBz	3
59917	403138	57206	12708.7	HER2.41BBz	3
59927	268784	31630.5	7608.34	HER2.41BBz	3
60020	273165	16690.8	6189.25	HER2.41BBz	3
60065	244261	24698.5	8632.85	HER2.41BBz	3
60127	195336	18538.7	5484.83	HER2.41BBz	3
60226	280638	28588.1	6995.59	HER2.41BBz	3
60244	190861	30544.4	10226.9	HER2.41BBz	3
60323	181232	35861.9	10021.9	HER2.41BBz	3
60339	288911	29474.6	9015.65	HER2.41BBz	3
60357	346639	37910.2	22765.3	HER2.41BBz	3
60361	185042	27048.3	8731.46	HER2.41BBz	3
60471	335104	38316.6	39776.1	HER2.41BBz	3
60683	661851	52875.8	55630.1	HER2.41BBz	3
60687	295393	32911.9	10678.5	HER2.41BBz	3
60701	450761	47197.3	11625.9	HER2.41BBz	3
60734	455271	44350.9	24582.8	HER2.41BBz	3
60740	264903	32472.1	7066	HER2.41BBz	3
60765	333001	36025.6	52148.4	HER2.41BBz	3
60797	281618	39396.7	8465.75	HER2.41BBz	3
60827	197555	22190.5	19997.8	HER2.41BBz	3
60843	173592	15853.3	4307.25	HER2.41BBz	3
60864	159957	14144.6	4932.73	HER2.41BBz	3
60879	424682	39005.9	67534.9	HER2.41BBz	3
60917	135036	17531.6	8397.06	HER2.41BBz	3
60941	718028	80734.5	338943	HER2.41BBz	3
60986	322791	32930.1	8422.64	HER2.41BBz	3
61095	273807	32160.1	14696.4	HER2.41BBz	3
61126	215718	16629.8	9673.49	HER2.41BBz	3
61200	298761	30137.6	11305.1	HER2.41BBz	3
61234	384535	41648.9	76351	HER2.41BBz	3
61324	220588	26145.5	8107.95	HER2.41BBz	3
61328	214684	20831.1	5734.27	HER2.41BBz	3
61361	566723	52821.5	127938	HER2.41BBz	3
61369	691089	51149.1	15345.7	HER2.41BBz	3
61393	206738	28710.4	60674.2	HER2.41BBz	3
61423	464875	53124.8	194194	HER2.41BBz	3
61439	321703	34711.7	13735.7	HER2.41BBz	3
61452	277700	46672.7	137287	HER2.41BBz	3
61465	305399	33234.6	47190.9	HER2.41BBz	3
61479	514322	81637.1	167572	HER2.41BBz	3
61542	229405	19705.4	20778.6	HER2.41BBz	3
61591	261185	22679.4	7456.8	HER2.41BBz	3
61599	480672	50864.6	14852.1	HER2.41BBz	3
61610	178726	41028	7534.66	HER2.41BBz	3
61614	67743.4	7507.67	12478.7	HER2.41BBz	3
61726	601191	50869.9	12619.3	HER2.41BBz	3
61915	273783	34868.4	12145	HER2.41BBz	3
61938	423879	63739	19187.3	HER2.41BBz	3
61957	356504	40148	32979.2	HER2.41BBz	3
62040	151789	15497.5	4759.15	HER2.41BBz	3
62065	643030	48023.5	88457.2	HER2.41BBz	3
62261	223704	32168.1	16771	HER2.41BBz	3
62294	196169	13347.4	5780.14	HER2.41BBz	3
62321	158745	24445.5	8416.54	HER2.41BBz	3
62354	246380	20577.3	6881.55	HER2.41BBz	3
62355	271320	19096.6	2657.27	HER2.41BBz	3
62394	94484.1	7221.02	7521.87	HER2.41BBz	3
62514	407401	42103.4	15402.1	HER2.41BBz	3
62560	408238	32955.3	6794.64	HER2.41BBz	3
62589	210469	18815.6	39401.2	HER2.41BBz	3
62609	516009	45734.2	55079.6	HER2.41BBz	3
62650	474061	57770.3	12605.6	HER2.41BBz	3
62755	183297	24047.8	7045.55	HER2.41BBz	3
63003	195524	13598.4	2853.87	HER2.41BBz	3
63013	400973	40925.2	17265.1	HER2.41BBz	3
63083	615538	73173	109408	HER2.41BBz	3
63108	501468	33287.9	32780.4	HER2.41BBz	3
63144	720035	80879.2	182739	HER2.41BBz	3
63190	205838	20638.7	6069.33	HER2.41BBz	3
63220	219102	34216.6	34029.6	HER2.41BBz	3
63221	128030	11803.7	16095.7	HER2.41BBz	3
63249	361672	42258.8	30834.8	HER2.41BBz	3
63270	165851	16463.4	6399.23	HER2.41BBz	3
63334	177304	18133.7	5359.64	HER2.41BBz	3
63335	141258	15440.5	4289.11	HER2.41BBz	3
63404	340128	40279	25441	HER2.41BBz	3
63422	177049	24650	6320.98	HER2.41BBz	3
63460	512824	57637.7	58192.2	HER2.41BBz	3
63472	127250	16045.8	4510.21	HER2.41BBz	3
63473	438557	48090	21068.1	HER2.41BBz	3
63628	141571	17405	3211.5	HER2.41BBz	3
63794	333252	33230.5	23186.8	HER2.41BBz	3
63817	220309	20944.3	5550.33	HER2.41BBz	3
63842	102050	17391.3	66981.8	HER2.41BBz	3
63847	226004	36482.1	22223	HER2.41BBz	3
63860	434120	34112.8	19474.2	HER2.41BBz	3
63886	146906	11626.5	10852.6	HER2.41BBz	3
63918	370803	29550	10489.6	HER2.41BBz	3
64107	479258	59348.7	42631.4	HER2.41BBz	3
64182	177016	15335	4832.5	HER2.41BBz	3
64204	302297	26291.3	5770.79	HER2.41BBz	3
64212	243132	20208.8	6631.54	HER2.41BBz	3
64256	292289	36864.6	16522.4	HER2.41BBz	3
64348	479903	59484.8	82077.2	HER2.41BBz	3
64449	185000	22512.7	7209.64	HER2.41BBz	3
64473	319632	38567.7	8384.98	HER2.41BBz	3
64558	208865	23812.2	8861.8	HER2.41BBz	3
64598	516997	49307.9	22580.8	HER2.41BBz	3
64620	440791	43993.2	27488.7	HER2.41BBz	3
64781	336135	20958.3	5187.59	HER2.41BBz	3
64792	493671	52434.7	141519	HER2.41BBz	3
64796	466223	46814.9	83319.6	HER2.41BBz	3
64825	417149	41984.2	15695.9	HER2.41BBz	3
64918	161087	16498.8	5058.85	HER2.41BBz	3
64946	268513	27429.8	8293.11	HER2.41BBz	3
64991	426457	46958.2	56058.4	HER2.41BBz	3
65001	383989	51343.5	17300.7	HER2.41BBz	3
65058	297825	27591.8	10194.3	HER2.41BBz	3
65070	485778	48629.5	32889.3	HER2.41BBz	3
65155	202042	21639.6	6296.44	HER2.41BBz	3
65176	215300	15155.9	40492.8	HER2.41BBz	3
65204	352183	50109.6	29687	HER2.41BBz	3
65230	492749	71401.1	45601.2	HER2.41BBz	3
65259	239190	20712.1	5282.58	HER2.41BBz	3
65334	240389	31969	11354.3	HER2.41BBz	3
65465	299878	37880.9	28681.6	HER2.41BBz	3
65527	238847	37334	15471	HER2.41BBz	3
65532	407842	41456.4	266338	HER2.41BBz	3
65572	19699.2	2202.02	2759.18	HER2.41BBz	3
65577	379342	65320.3	31394.2	HER2.41BBz	3
65580	390108	55573.4	15153.4	HER2.41BBz	3
65663	202494	22264.5	9837.64	HER2.41BBz	3
65809	611099	57050.6	13786	HER2.41BBz	3
65887	420873	27493.6	52218.4	HER2.41BBz	3
65960	532460	51937.7	14362.2	HER2.41BBz	3
66002	2171.32	105.384	478.277	HER2.41BBz	3
66148	227486	31996.2	19419.7	HER2.41BBz	3
66317	253335	39493.8	38968.7	HER2.41BBz	3
66354	212182	20519.5	21094.7	HER2.41BBz	3
66480	281987	28691.8	9860.83	HER2.41BBz	3
66525	266498	26540.4	17155.1	HER2.41BBz	3
66564	188460	17833.6	6983.39	HER2.41BBz	3
66756	160968	17054.4	4697.72	HER2.41BBz	3
66801	249139	27495.6	6857.9	HER2.41BBz	3
66811	427587	44534.4	76978.7	HER2.41BBz	3
66845	220159	34540.5	10230	HER2.41BBz	3
66866	524969	41257.5	27919.1	HER2.41BBz	3
66937	483226	44909.1	19696.6	HER2.41BBz	3
66959	364171	32091.8	12623.2	HER2.41BBz	3
67015	475495	68523	123783	HER2.41BBz	3
67073	159810	19114.5	10356.7	HER2.41BBz	3
67074	429557	40628.4	401636	HER2.41BBz	3
67108	443866	60073.5	80247.2	HER2.41BBz	3
67219	257086	31795	27935.2	HER2.41BBz	3
67298	321589	36934.7	24036.1	HER2.41BBz	3
67440	248330	25517.2	42186.7	HER2.41BBz	3
67497	318663	32480	10888.3	HER2.41BBz	3
67516	146229	21206.5	7690.4	HER2.41BBz	3
67554	173146	21546.1	10614	HER2.41BBz	3
67632	267078	41476.6	10838	HER2.41BBz	3
67706	369500	41545.9	18679.2	HER2.41BBz	3
67746	232002	37357.6	6017.18	HER2.41BBz	3
67773	101637	11055.6	16031.8	HER2.41BBz	3
67827	187466	19789.5	66218.4	HER2.41BBz	3
67869	287042	41679.1	9937.77	HER2.41BBz	3
67893	404005	46921.5	13749.7	HER2.41BBz	3
67946	171799	21415.4	6231.21	HER2.41BBz	3
67963	287371	40422.1	9610.55	HER2.41BBz	3
67973	204369	29004.9	11522.7	HER2.41BBz	3
68151	401719	52182.1	15712.1	HER2.41BBz	3
68213	211926	15023.5	25108.8	HER2.41BBz	3
68332	348160	24318	17453.4	HER2.41BBz	3
68365	192281	30709.4	12328.1	HER2.41BBz	3
68480	286899	34545.1	111512	HER2.41BBz	3
68538	163089	15713.3	1945.17	HER2.41BBz	3
68701	572305	46696.2	19940.8	HER2.41BBz	3
68715	407773	48277.2	119905	HER2.41BBz	3
68737	445274	37732.2	8023.85	HER2.41BBz	3
68778	20819.5	2061.04	750.479	HER2.41BBz	3
68802	330485	28847.1	24590.2	HER2.41BBz	3
68870	416139	32256.1	80248.6	HER2.41BBz	3
69008	262789	36664.8	10488.8	HER2.41BBz	3
69010	193551	35467.9	20402.8	HER2.41BBz	3
69012	323903	37070.5	7544.94	HER2.41BBz	3
69056	498119	42974.9	44569.6	HER2.41BBz	3
69243	312503	37892.2	16406.9	HER2.41BBz	3
69260	408467	40293.2	14560.8	HER2.41BBz	3
69353	217012	38381.2	11649.3	HER2.41BBz	3
69400	167551	27858.9	16406.9	HER2.41BBz	3
69447	218578	15547.2	5287.52	HER2.41BBz	3
69452	145798	12078.4	11702.4	HER2.41BBz	3
69473	354221	31327.9	21905	HER2.41BBz	3
69627	147672	15007.9	14439	HER2.41BBz	3
69685	199726	28297.2	13827.2	HER2.41BBz	3
69700	312615	41890.5	83560.5	HER2.41BBz	3
69737	261521	31306.3	7015.57	HER2.41BBz	3
69741	211419	25872.6	17040.8	HER2.41BBz	3
69820	268991	27148.6	10563.5	HER2.41BBz	3
69832	402788	42619.7	9889.43	HER2.41BBz	3
69923	117940	14426.8	4533.55	HER2.41BBz	3
69937	607334	54554.4	80254.8	HER2.41BBz	3
70005	354669	42301.3	94538.8	HER2.41BBz	3
70060	270443	25535.1	22631.4	HER2.41BBz	3
70066	300989	32895.8	19875.5	HER2.41BBz	3
70092	249829	51753.2	28550.9	HER2.41BBz	3
70334	215953	17524	12682.3	HER2.41BBz	3
70373	611337	64404.7	120690	HER2.41BBz	3
70402	523724	51134.8	13096.7	HER2.41BBz	3
70412	504620	64396.5	23169.5	HER2.41BBz	3
70426	503858	33196.1	6513.87	HER2.41BBz	3
70519	221056	31412.9	14268.8	HER2.41BBz	3
70543	240028	29906.4	6570.57	HER2.41BBz	3
70593	77538.3	12555.5	8676	HER2.41BBz	3
70595	222290	26537.1	7567.43	HER2.41BBz	3
70606	511388	55636.7	23299.4	HER2.41BBz	3
70679	303024	47825	15138.3	HER2.41BBz	3
70725	101737	8753.11	2881.47	HER2.41BBz	3
70754	176730	11417.1	10182.1	HER2.41BBz	3
70808	308206	36328.3	33031.8	HER2.41BBz	3
70841	270173	19446.4	4373.48	HER2.41BBz	3
70934	196831	16146.6	5707.88	HER2.41BBz	3
71005	197231	33296.3	6932.17	HER2.41BBz	3
71017	66447.2	6895.38	2840.73	HER2.41BBz	3
71053	300543	34666.2	24245.4	HER2.41BBz	3
71173	171322	15918.6	5041.55	HER2.41BBz	3
71201	254827	29150.8	17540.5	HER2.41BBz	3
71218	251776	26014.9	9818.55	HER2.41BBz	3
71233	345979	45748.2	21529.1	HER2.41BBz	3
71248	463249	36317.8	7503.58	HER2.41BBz	3
71413	231586	34233	20456.6	HER2.41BBz	3
71483	156255	20982.6	30786.7	HER2.41BBz	3
71503	274046	27541.8	8457.1	HER2.41BBz	3
71551	346368	28921	19230.9	HER2.41BBz	3
71555	102292	15200.1	7961.33	HER2.41BBz	3
71606	417515	33805.7	81710.7	HER2.41BBz	3
71649	237789	25128.8	23250.3	HER2.41BBz	3
71682	280782	35805.5	19959	HER2.41BBz	3
71720	414190	41893.4	9513.64	HER2.41BBz	3
71802	429509	48936.7	268302	HER2.41BBz	3
71807	134327	9785.03	3081.33	HER2.41BBz	3
71868	455889	43256.3	18180.5	HER2.41BBz	3
71880	299540	47603.6	32584.6	HER2.41BBz	3
71971	269386	24445.5	9090.2	HER2.41BBz	3
72014	517080	67358.7	53465.9	HER2.41BBz	3
72031	291123	30193.3	6437.01	HER2.41BBz	3
72069	310290	40629.7	44485.8	HER2.41BBz	3
72100	104219	13222.2	4566.04	HER2.41BBz	3
72127	366746	66747.3	10532	HER2.41BBz	3
72158	514500	71107.9	62170.4	HER2.41BBz	3
72295	114540	8634.38	2193.4	HER2.41BBz	3
72308	139499	17086	6181.4	HER2.41BBz	3
72342	467821	48634.7	102651	HER2.41BBz	3
72352	416401	38112.2	14017.3	HER2.41BBz	3
72389	679764	86785.5	53785.3	HER2.41BBz	3
72390	260213	48931.5	74750.4	HER2.41BBz	3
72416	378917	35086.9	9682.46	HER2.41BBz	3
72447	190353	18406	12359	HER2.41BBz	3
72529	60297.6	4563.98	4082.01	HER2.41BBz	3
72539	5768.6	705.279	2142.54	HER2.41BBz	3
72571	474552	47016.9	62876.9	HER2.41BBz	3
72578	354862	32935.1	16319.4	HER2.41BBz	3
72584	394441	39372.1	218877	HER2.41BBz	3
72600	358523	29560.4	38511.3	HER2.41BBz	3
72642	357028	40696	20021.3	HER2.41BBz	3
72654	255900	27730.6	113105	HER2.41BBz	3
72683	346165	47261.2	48163.3	HER2.41BBz	3
72750	111518	14730.8	5974.39	HER2.41BBz	3
72822	184622	21256.5	8684.99	HER2.41BBz	3
72827	168040	15934.1	10589.8	HER2.41BBz	3
72832	408722	45313.7	22415.2	HER2.41BBz	3
72855	409196	40063	19346.2	HER2.41BBz	3
72870	340083	38168	49732.8	HER2.41BBz	3
72932	157187	12934.7	14942.3	HER2.41BBz	3
72934	199801	21940.7	111884	HER2.41BBz	3
72983	98623.6	16519.8	6603.87	HER2.41BBz	3
73021	690474	57200.7	167777	HER2.41BBz	3
73098	208597	22144	26602.1	HER2.41BBz	3
73113	197784	18921.4	4542.84	HER2.41BBz	3
73195	441043	36836.1	7002.84	HER2.41BBz	3
73198	540140	68450.8	77793.9	HER2.41BBz	3
73224	186592	15331.2	3239.82	HER2.41BBz	3
73259	452691	57706.1	15201.2	HER2.41BBz	3
73298	276220	31396.2	7121.01	HER2.41BBz	3
73418	290972	41460.5	23763.6	HER2.41BBz	3
73440	274820	23152.4	10366.1	HER2.41BBz	3
73458	629344	69603.8	157926	HER2.41BBz	3
73463	190649	26307.6	7909.52	HER2.41BBz	3
73484	381118	41858.2	15042	HER2.41BBz	3
73542	191064	18332.8	5516.3	HER2.41BBz	3
73557	339056	38023.6	19756.2	HER2.41BBz	3
73690	343523	38906.1	7669.78	HER2.41BBz	3
73752	428920	43771.5	105466	HER2.41BBz	3
73836	389658	59675.3	68529.5	HER2.41BBz	3
73844	239126	23969.2	10953.6	HER2.41BBz	3
73906	89818.2	15689.2	4890.41	HER2.41BBz	3
73916	606042	56355.6	18623.1	HER2.41BBz	3
73973	296129	40307.1	9176.9	HER2.41BBz	3
73984	380074	52199.2	62514	HER2.41BBz	3
74016	180904	16399.8	3872.22	HER2.41BBz	3
74018	241882	23066.1	52882.8	HER2.41BBz	3
74048	378711	31614.7	9793.85	HER2.41BBz	3
74052	210076	16968.4	15353	HER2.41BBz	3
74227	392388	49693.1	58153.9	HER2.41BBz	3
74258	346276	34542.8	52988.3	HER2.41BBz	3
74293	361791	34792.7	29880.6	HER2.41BBz	3
74558	252637	44095.1	13262.4	HER2.41BBz	3
74605	379634	34692.8	5218.55	HER2.41BBz	3
74636	522731	53490.5	36048.6	HER2.41BBz	3
74690	360106	30687.3	24198.3	HER2.41BBz	3
74703	455900	67411.2	51142.1	HER2.41BBz	3
74831	399941	35409.7	11936.1	HER2.41BBz	3
74856	330344	30586.4	27063.4	HER2.41BBz	3
74918	285441	20905.6	8310.3	HER2.41BBz	3
74954	210523	19609.1	3071.61	HER2.41BBz	3
74990	196039	23682.6	6941.33	HER2.41BBz	3
74998	423596	41186.5	40993.2	HER2.41BBz	3
75058	208823	29018.4	105083	HER2.41BBz	3
75180	281996	33456.3	18068.8	HER2.41BBz	3
75360	235884	18039.7	6758.96	HER2.41BBz	3
75417	243747	35749	91792.4	HER2.41BBz	3
75442	126629	9990.57	2144.86	HER2.41BBz	3
75451	335903	33831.1	247393	HER2.41BBz	3
75528	256228	31468.6	5551.68	HER2.41BBz	3
75570	285628	35247.3	12483.1	HER2.41BBz	3
75579	502185	46006.5	14834.1	HER2.41BBz	3
75635	344189	41227.2	19201.3	HER2.41BBz	3
75662	266401	25275.2	29699.7	HER2.41BBz	3
75788	484350	46116.9	19999.8	HER2.41BBz	3
75879	411385	38562.2	16905.5	HER2.41BBz	3
75933	422763	47161.8	15039.2	HER2.41BBz	3
75938	411779	53903.2	56752.6	HER2.41BBz	3
75971	230825	25391.6	13759.8	HER2.41BBz	3
76074	258266	20180.2	3868.75	HER2.41BBz	3
76091	231780	24331.6	5324.79	HER2.41BBz	3
76146	354665	29303.9	165399	HER2.41BBz	3
76168	416790	62904	36464.3	HER2.41BBz	3
76305	430630	37795.1	36477.8	HER2.41BBz	3
76412	260729	23396.1	7403.23	HER2.41BBz	3
76454	193519	23546.2	12219.9	HER2.41BBz	3
76455	301999	29831	13968.5	HER2.41BBz	3
76461	330275	25475.8	32743.6	HER2.41BBz	3
76481	283614	17882.2	8439.02	HER2.41BBz	3
76528	547704	58145.3	16672.5	HER2.41BBz	3
76556	243754	27131.5	11843.1	HER2.41BBz	3
76640	146543	13065.4	3481.02	HER2.41BBz	3
76671	143206	8132.91	1911.39	HER2.41BBz	3
76761	103723	10193.8	3190.65	HER2.41BBz	3
76780	316656	36361.3	20633.3	HER2.41BBz	3
76781	512399	56766.9	201622	HER2.41BBz	3
76862	455083	43974.6	9515.86	HER2.41BBz	3
76944	87649.6	7107.74	2161.48	HER2.41BBz	3
76954	406236	34875.3	13832.1	HER2.41BBz	3
76965	516552	33839	6315.51	HER2.41BBz	3
76974	374599	37780.9	55314.8	HER2.41BBz	3
77073	199519	32019.3	9719.72	HER2.41BBz	3
77136	75535.7	4102.56	303.131	HER2.41BBz	3
77170	514518	46192.7	23397.8	HER2.41BBz	3
77177	481567	31267.1	7203.84	HER2.41BBz	3
77188	347616	70012.4	7284.67	HER2.41BBz	3
77247	695983	78704.1	172633	HER2.41BBz	3
77256	301664	39529.6	23203.6	HER2.41BBz	3
77354	496912	41175.1	62934.3	HER2.41BBz	3
77407	170855	18540.5	5226.59	HER2.41BBz	3
77435	323908	28457.5	9177.13	HER2.41BBz	3
77447	77981.8	7076.71	11548.6	HER2.41BBz	3
77454	129154	17026.7	4821.46	HER2.41BBz	3
77455	441493	38608.6	53757.6	HER2.41BBz	3
77594	210996	33477.7	21877	HER2.41BBz	3
77721	279784	39242.9	35037.6	HER2.41BBz	3
77752	304767	45492.2	21770.6	HER2.41BBz	3
77831	334492	58964.1	31969.2	HER2.41BBz	3
77902	122392	16685.1	5059.47	HER2.41BBz	3
77903	307609	26964.8	15329.8	HER2.41BBz	3
78115	321903	38090.9	16512.4	HER2.41BBz	3
78317	591958	39127.8	6988.92	HER2.41BBz	3
78334	420533	39506.8	22768.8	HER2.41BBz	3
78410	88060.5	11151.2	4988	HER2.41BBz	3
78453	577099	43594.6	14646.8	HER2.41BBz	3
78550	394472	36213.9	17105.5	HER2.41BBz	3
78588	188855	13855.4	71444.6	HER2.41BBz	3
78728	446038	40755	24119.3	HER2.41BBz	3
78729	299428	26104.8	7078.62	HER2.41BBz	3
78742	344142	44115.5	38982.2	HER2.41BBz	3
78825	232705	27710.4	63038.5	HER2.41BBz	3
78829	432251	59672.5	45719.7	HER2.41BBz	3
78899	375151	31445.5	30093.7	HER2.41BBz	3
78948	263562	28007	5688.32	HER2.41BBz	3
78949	170019	18192.5	4732.48	HER2.41BBz	3
78978	462263	29448	32487	HER2.41BBz	3
78979	493687	54039.4	10327.1	HER2.41BBz	3
79178	368201	23789.7	11108.1	HER2.41BBz	3
79255	218429	38900.3	34760.5	HER2.41BBz	3
79279	287643	28198.7	5154.65	HER2.41BBz	3
79307	160582	19096.3	8523.41	HER2.41BBz	3
79312	188129	23019	7292.91	HER2.41BBz	3
79436	250165	29558.7	14436.7	HER2.41BBz	3
79495	305557	36921.8	11940.1	HER2.41BBz	3
79509	563824	61798.9	55356.1	HER2.41BBz	3
79665	186310	14688.4	6336.57	HER2.41BBz	3
79772	118875	9423.32	3276.27	HER2.41BBz	3
79916	298520	32452.4	33259.9	HER2.41BBz	3
79958	325484	29068.8	12934.1	HER2.41BBz	3
79982	389026	34332.9	43142.6	HER2.41BBz	3
80043	512577	57616.5	27842.5	HER2.41BBz	3
80079	172126	26224.3	12542.1	HER2.41BBz	3
80106	457530	43657.6	8997.88	HER2.41BBz	3
80351	303887	32488.3	7674.98	HER2.41BBz	3
80462	110663	6804.63	24374.5	HER2.41BBz	3
80499	390610	45701.8	204512	HER2.41BBz	3
80564	130469	14824.5	5364.63	HER2.41BBz	3
80569	247977	36320.4	64665.3	HER2.41BBz	3
80575	136523	7735.11	1045.04	HER2.41BBz	3
80621	84124.2	9128.37	2451.29	HER2.41BBz	3
80697	293835	40699.7	66753.5	HER2.41BBz	3
80730	333076	28324.3	10555.9	HER2.41BBz	3
80775	384790	33399.3	8373.5	HER2.41BBz	3
80791	199492	20135	8459.32	HER2.41BBz	3
80806	10301.2	739.337	773	HER2.41BBz	3
80821	64179.3	11456	3519.68	HER2.41BBz	3
81038	292563	29050.9	13682.5	HER2.41BBz	3
81103	109799	8197.18	6639.57	HER2.41BBz	3
81107	180210	21591	8245.11	HER2.41BBz	3
81152	316829	37792.8	10852.2	HER2.41BBz	3
81158	482900	64438.3	20939.7	HER2.41BBz	3
81313	441068	70886.2	128133	HER2.41BBz	3
81398	203660	30708.3	8591.21	HER2.41BBz	3
81416	262157	29773.5	8416.92	HER2.41BBz	3
81508	439594	43411.5	195943	HER2.41BBz	3
81542	380714	40298.1	15359.9	HER2.41BBz	3
81582	232749	24981.7	5485.36	HER2.41BBz	3
81617	443851	44130.3	34218.6	HER2.41BBz	3
81729	403621	29412.9	8102.26	HER2.41BBz	3
81758	330892	49770.2	58881.9	HER2.41BBz	3
81808	203725	34943.6	11828.6	HER2.41BBz	3
81829	319465	26021.4	5323.6	HER2.41BBz	3
81895	86986.6	7372.2	2439.91	HER2.41BBz	3
81899	258576	28251.9	8763.04	HER2.41BBz	3
81923	151374	8407.2	5864.26	HER2.41BBz	3
81949	355725	27929.1	22817.3	HER2.41BBz	3
82155	241277	25061.1	7583.99	HER2.41BBz	3
82192	276856	35279	27350.4	HER2.41BBz	3
82218	187479	35103	10216.6	HER2.41BBz	3
82287	366663	36797.4	20441.7	HER2.41BBz	3
82320	145309	13488.7	6089.56	HER2.41BBz	3
82343	358736	39718.7	7047.81	HER2.41BBz	3
82373	413183	41110.7	70322.7	HER2.41BBz	3
82537	315485	25260.8	17863.7	HER2.41BBz	3
82548	93196.2	13636.5	3733.01	HER2.41BBz	3
82559	242585	24441	7187.22	HER2.41BBz	3
82749	203599	13960.8	9549.7	HER2.41BBz	3
82819	52091.5	3680.96	8832.82	HER2.41BBz	3
82885	402698	44648.5	110825	HER2.41BBz	3
82893	315908	25821.6	9882.37	HER2.41BBz	3
83056	97408.2	8127.01	3466.17	HER2.41BBz	3
83069	154127	18394.5	8173.19	HER2.41BBz	3
83094	209545	24660.3	6556.3	HER2.41BBz	3
83163	489845	45260.2	57643.6	HER2.41BBz	3
83175	716507	62742	16920.3	HER2.41BBz	3
83221	373651	41463.2	18131.7	HER2.41BBz	3
83236	542983	59384.5	18626.2	HER2.41BBz	3
83352	240241	40668.7	7219.16	HER2.41BBz	3
83429	239669	27873.8	13996	HER2.41BBz	3
83616	479013	61237	137252	HER2.41BBz	3
83630	67904.3	4186.78	650.348	HER2.41BBz	3
83675	201559	15469.5	19927.1	HER2.41BBz	3
83712	154318	11167.4	2915.84	HER2.41BBz	3
83754	435635	41118.4	20761.2	HER2.41BBz	3
83920	315861	19246.8	30437.4	HER2.41BBz	3
83930	201578	15614.5	23906.4	HER2.41BBz	3
83942	496051	49905	33679.7	HER2.41BBz	3
84007	287414	33203	9569.81	HER2.41BBz	3
84017	333970	29279.6	27589.7	HER2.41BBz	3
84146	231143	22306.3	4821.14	HER2.41BBz	3
84165	160127	12514.5	11400.2	HER2.41BBz	3
84390	344280	35264.4	53234.4	HER2.41BBz	3
84482	262964	29477.4	11346.4	HER2.41BBz	3
84535	514100	57565.7	83364.9	HER2.41BBz	3
84591	262594	23878.2	8500.86	HER2.41BBz	3
84680	363215	35694.9	6144.56	HER2.41BBz	3
84831	237793	30878.7	45164.1	HER2.41BBz	3
84892	186360	29666.6	19649.5	HER2.41BBz	3
84937	335556	44808.5	60595.4	HER2.41BBz	3
84947	562350	57820.8	113371	HER2.41BBz	3
84961	242152	31186.9	6260.98	HER2.41BBz	3
85038	228008	25807.5	6713.1	HER2.41BBz	3
85050	28572.3	7402.13	201808	HER2.41BBz	3
85051	181558	17700	7453.14	HER2.41BBz	3
85256	383850	43726.9	37369.3	HER2.41BBz	3
85400	194497	26246.2	20847.8	HER2.41BBz	3
85406	259641	23443.4	13677.8	HER2.41BBz	3
85415	172372	13987.4	4629.49	HER2.41BBz	3
85429	286415	28309	19104.6	HER2.41BBz	3
85453	5620.31	490.324	301.444	HER2.41BBz	3
85561	161974	14644.5	5178.84	HER2.41BBz	3
85682	272562	35368.8	19350.5	HER2.41BBz	3
85718	322882	32844	17963.7	HER2.41BBz	3
85758	389990	45765.2	39482.6	HER2.41BBz	3
85792	295898	36011.4	8012.89	HER2.41BBz	3
85807	97552.5	11351.5	3718.67	HER2.41BBz	3
85826	277603	23883.8	9725.77	HER2.41BBz	3
85842	44518.2	10548.2	120929	HER2.41BBz	3
85886	179190	21247.6	6730.18	HER2.41BBz	3
85911	194189	19449.2	8096.84	HER2.41BBz	3
86022	54955	4672.91	13449.6	HER2.41BBz	3
86071	145864	13021.7	5325.23	HER2.41BBz	3
86131	545329	65938.5	78079	HER2.41BBz	3
86268	213132	23117.8	11038.8	HER2.41BBz	3
86308	227579	15867.4	2573.88	HER2.41BBz	3
86318	177383	33250.2	129871	HER2.41BBz	3
86341	314791	28747.2	14236.1	HER2.41BBz	3
86344	349661	44797.9	163513	HER2.41BBz	3
86459	275097	27721.8	15705.8	HER2.41BBz	3
86579	386372	57634.6	42109.4	HER2.41BBz	3
86584	180474	14561.2	16918.1	HER2.41BBz	3
86589	501940	50239.5	17821	HER2.41BBz	3
86649	558351	62482.7	16541.5	HER2.41BBz	3
86716	440555	76365	89155.9	HER2.41BBz	3
86828	284461	29607.5	8777	HER2.41BBz	3
86888	582324	58284.7	20840.8	HER2.41BBz	3
87051	469167	57958.3	8251.79	HER2.41BBz	3
87058	419614	30216.3	17414.7	HER2.41BBz	3
87071	383718	40826.1	263622	HER2.41BBz	3
87080	342293	32462	62318.5	HER2.41BBz	3
87101	394989	57928.7	21300.7	HER2.41BBz	3
87132	292833	44831.8	17216.5	HER2.41BBz	3
87201	389959	46038.9	77772.9	HER2.41BBz	3
87381	164394	24041.2	13546.3	HER2.41BBz	3
87569	370946	43941.5	27270.1	HER2.41BBz	3
87656	127033	21424.4	45623.2	HER2.41BBz	3
87667	467392	32111.6	45942.5	HER2.41BBz	3
87797	312902	34592.8	25919	HER2.41BBz	3
87892	483746	58820	88002.4	HER2.41BBz	3
87931	499099	52165.5	44740.9	HER2.41BBz	3
88212	455032	64022.7	47811	HER2.41BBz	3
88404	339327	31898.2	31472.3	HER2.41BBz	3
88527	435345	51948.7	12643.2	HER2.41BBz	3
88545	252146	33921.3	6708.65	HER2.41BBz	3
88747	166772	22235.1	6598.4	HER2.41BBz	3
88772	282481	29095.5	5496.88	HER2.41BBz	3
88883	334442	31870.2	6163.99	HER2.41BBz	3
89143	435120	39175.2	26689.6	HER2.41BBz	3
89184	293240	56735.1	62120.6	HER2.41BBz	3
89189	371437	48032.2	14551.7	HER2.41BBz	3
89202	650819	54277.6	375023	HER2.41BBz	3
89221	582452	47356.4	208060	HER2.41BBz	3
89367	177311	39973	49108	HER2.41BBz	3
89424	276300	28148	16680.3	HER2.41BBz	3
89523	166430	21122.9	6972.53	HER2.41BBz	3
89673	357083	36643.9	17298.8	HER2.41BBz	3
89690	484070	42146	94011.6	HER2.41BBz	3
89770	207024	18732.8	7183.22	HER2.41BBz	3
89839	282018	17131.8	2625.85	HER2.41BBz	3
89871	343551	18708.8	3863.57	HER2.41BBz	3
89966	319681	29200.4	4498.56	HER2.41BBz	3
89979	284160	26161.2	4664.22	HER2.41BBz	3
90013	341975	28639.5	16928.1	HER2.41BBz	3
90093	494509	43607.1	7669.07	HER2.41BBz	3
90133	171643	10322.1	1729.71	HER2.41BBz	3
90193	227711	20909.8	10678.5	HER2.41BBz	3
90224	140606	19466.9	6838.04	HER2.41BBz	3
90288	315936	37148.6	25757	HER2.41BBz	3
90349	292821	33089	35946.7	HER2.41BBz	3
90392	532256	65645.2	26825.6	HER2.41BBz	3
90445	218743	24274	5932.36	HER2.41BBz	3
90505	235732	37676.8	15356.5	HER2.41BBz	3
90653	275023	20156.8	4057.41	HER2.41BBz	3
90659	252703	33688.7	59039	HER2.41BBz	3
90765	513846	50814.1	252570	HER2.41BBz	3
90866	285489	29936.9	5764.46	HER2.41BBz	3
90885	89942.1	8386.66	3863.23	HER2.41BBz	3
90911	340553	42732	20915.1	HER2.41BBz	3
90973	4076.47	628.854	2228.71	HER2.41BBz	3
90981	594629	76679.5	34527.5	HER2.41BBz	3
91028	412681	38637.9	7784.92	HER2.41BBz	3
91042	297269	36662.4	7996.43	HER2.41BBz	3
91138	254816	22117.7	17860.3	HER2.41BBz	3
91143	267949	29225.2	8225.52	HER2.41BBz	3
91175	407516	44914.3	30717.6	HER2.41BBz	3
91302	340433	32882.8	25601.2	HER2.41BBz	3
91367	221280	19017	4495.5	HER2.41BBz	3
91533	296206	39602.5	20403.9	HER2.41BBz	3
91566	204346	18153.9	4473.87	HER2.41BBz	3
91615	437042	32250.4	6979.22	HER2.41BBz	3
91838	390930	45877	37559.3	HER2.41BBz	3
91866	234510	30843.1	36413.9	HER2.41BBz	3
91880	87244	10848.5	4766.08	HER2.41BBz	3
92001	157419	16778.2	5925.65	HER2.41BBz	3
92048	260266	39884.8	71882	HER2.41BBz	3
92126	262267	39478.6	38809.6	HER2.41BBz	3
92153	436715	49434.3	60074.6	HER2.41BBz	3
92330	334276	27082.7	19532.1	HER2.41BBz	3
92422	220381	29236.6	39695.8	HER2.41BBz	3
92486	103930	9523.87	3399.81	HER2.41BBz	3
92519	379672	47417.3	84853.7	HER2.41BBz	3
92520	202028	29825	7096.79	HER2.41BBz	3
92535	191757	25798.7	9286.53	HER2.41BBz	3
92712	414713	64817.4	15329.1	HER2.41BBz	3
92770	368874	40844.1	26567.2	HER2.41BBz	3
92778	271172	37619.8	26946.5	HER2.41BBz	3
92864	288463	30518	54120.7	HER2.41BBz	3
93106	96781.6	10235.1	1974.35	HER2.41BBz	3
93138	446439	67885.2	132914	HER2.41BBz	3
93149	600465	95229	328974	HER2.41BBz	3
93217	218482	21215.8	6562.79	HER2.41BBz	3
93320	277588	37611.5	57995.8	HER2.41BBz	3
93323	239638	34899.3	67281.4	HER2.41BBz	3
93398	410358	36684.4	23498.1	HER2.41BBz	3
93401	325327	26946	7571.52	HER2.41BBz	3
93441	591704	61382	242574	HER2.41BBz	3
93625	383475	35573.9	10539.7	HER2.41BBz	3
93663	362220	68455.2	10623.1	HER2.41BBz	3
93701	221506	20711.1	16239.9	HER2.41BBz	3
93752	387571	34558.5	15457.7	HER2.41BBz	3
93769	470690	48229.4	17102.4	HER2.41BBz	3
93822	431762	42717.3	10674.9	HER2.41BBz	3
93930	212849	30895.3	14794.1	HER2.41BBz	3
94054	412517	51611.2	38768.9	HER2.41BBz	3
94088	270799	16688.9	17555.4	HER2.41BBz	3
94090	244027	36244.5	51290.8	HER2.41BBz	3
94129	283817	26351.9	61183.2	HER2.41BBz	3
94169	336826	23911.2	12427.8	HER2.41BBz	3
94263	152042	15519.9	4433.52	HER2.41BBz	3
94297	279813	33785.1	25256.8	HER2.41BBz	3
94305	397615	41129.3	7055.2	HER2.41BBz	3
94352	267836	33690.1	32522.7	HER2.41BBz	3
94357	127050	19812.5	35853.6	HER2.41BBz	3
94378	339106	46371.5	22612.1	HER2.41BBz	3
94512	386057	52517	93520.2	HER2.41BBz	3
94580	426391	57034	15947.1	HER2.41BBz	3
94644	478775	46911.5	9705.88	HER2.41BBz	3
94888	134031	12376.6	4967.23	HER2.41BBz	3
94891	545381	59012.1	36458.1	HER2.41BBz	3
94972	513870	99613.1	25573.6	HER2.41BBz	3
94975	142801	32002.1	6672.79	HER2.41BBz	3
95027	478691	36852	6888.64	HER2.41BBz	3
95082	168351	17489.7	4566.95	HER2.41BBz	3
95084	343817	57740	96605.9	HER2.41BBz	3
95150	337560	34544.8	13019.8	HER2.41BBz	3
95221	256467	36344	8384.11	HER2.41BBz	3
95359	147729	12888.2	2724.65	HER2.41BBz	3
95445	109654	7075.37	11367.1	HER2.41BBz	3
95447	270238	34017	10897.8	HER2.41BBz	3
95473	263968	25340.2	7985.85	HER2.41BBz	3
95507	540965	69248.7	102086	HER2.41BBz	3
95523	371433	47697.7	10748.7	HER2.41BBz	3
95528	259188	22706.5	11052.5	HER2.41BBz	3
95656	263289	34413.5	9937.46	HER2.41BBz	3
95750	294829	36023.9	8469.06	HER2.41BBz	3
95866	272296	21123.7	8383.01	HER2.41BBz	3
95899	23037.6	4724.61	24389.2	HER2.41BBz	3
96098	157942	16026.2	4682.23	HER2.41BBz	3
96209	326399	37488.8	58721.1	HER2.41BBz	3
96240	323016	36998.3	34226	HER2.41BBz	3
96333	502593	51539	35324.9	HER2.41BBz	3
96366	79769.5	16915.3	7026.02	HER2.41BBz	3
96370	413612	63812	55297	HER2.41BBz	3
96434	288181	44235.2	17191.6	HER2.41BBz	3
96528	1545.38	155.669	61.8434	HER2.41BBz	3
96767	261422	29571.3	6106.33	HER2.41BBz	3
96820	250989	26293.9	22458.5	HER2.41BBz	3
96856	180788	20963.7	6664.55	HER2.41BBz	3
97008	332424	31578.8	11127.8	HER2.41BBz	3
97025	326177	45144	15098.1	HER2.41BBz	3
97081	273950	25622.6	6184.37	HER2.41BBz	3
97413	120679	11019.9	8448.06	HER2.41BBz	3
97418	361735	25824.3	7437.85	HER2.41BBz	3
97526	361410	29704.2	35262	HER2.41BBz	3
97681	572709	68711.2	38233.9	HER2.41BBz	3
97861	430406	42320.7	37346.5	HER2.41BBz	3
97892	210097	31297.6	16585.4	HER2.41BBz	3
97942	545565	49610.8	114496	HER2.41BBz	3
97993	444988	50146.2	40869.1	HER2.41BBz	3
98017	260987	27251.6	7343.03	HER2.41BBz	3
98080	313950	32651.6	22951	HER2.41BBz	3
98146	357455	52738.8	24964.3	HER2.41BBz	3
98175	299028	25276.1	16649.1	HER2.41BBz	3
98179	464720	38454.7	49940.4	HER2.41BBz	3
98329	125929	13544.6	4524.79	HER2.41BBz	3
98357	151777	15075.3	4141.2	HER2.41BBz	3
98408	512528	48700.5	298528	HER2.41BBz	3
98418	529187	69428.6	55013.3	HER2.41BBz	3
98423	182001	16181	15258.5	HER2.41BBz	3
98442	274858	36858.9	19256.2	HER2.41BBz	3
98486	131249	10687.4	2362.88	HER2.41BBz	3
98558	399584	38447.3	4317.6	HER2.41BBz	3
98585	341216	32560.8	10282.6	HER2.41BBz	3
98589	233451	29633.8	17389.1	HER2.41BBz	3
98603	603216	69045.5	214248	HER2.41BBz	3
98605	362821	21214.3	3876.97	HER2.41BBz	3
98613	146041	11433.7	3210.68	HER2.41BBz	3
98621	131255	18868.3	5582.91	HER2.41BBz	3
98647	289006	28412.5	16857.2	HER2.41BBz	3
98661	420230	72370.4	44767.9	HER2.41BBz	3
98764	268716	22749.4	8133.92	HER2.41BBz	3
98816	684456	60282.8	78980.8	HER2.41BBz	3
98855	839326	55192.9	71087.3	HER2.41BBz	3
98941	288986	31647.5	20183	HER2.41BBz	3
98955	201637	27360.5	7144.36	HER2.41BBz	3
98965	370761	38520.9	108728	HER2.41BBz	3
99047	306238	38308.2	9659.73	HER2.41BBz	3
99074	364583	42890.9	28179.5	HER2.41BBz	3
99287	153879	14212.1	3474	HER2.41BBz	3
99288	359137	24516.4	12394.9	HER2.41BBz	3
99408	33108.5	2584.37	2188.79	HER2.41BBz	3
99451	445454	29164.3	101982	HER2.41BBz	3
99620	247535	33999.5	9451.98	HER2.41BBz	3
99672	247661	34146.3	8859.36	HER2.41BBz	3
99718	34240.7	3752.76	1324.45	HER2.41BBz	3
99805	268180	22145.7	13209.1	HER2.41BBz	3
100011	406539	54600.7	17406	HER2.41BBz	3
100013	715484	72035.7	107523	HER2.41BBz	3
100024	203131	15255.5	3966.09	HER2.41BBz	3
100250	326901	29880.9	6920.49	HER2.41BBz	3
100253	150746	19429.7	9777.96	HER2.41BBz	3
100292	144754	34823.3	7972.54	HER2.41BBz	3
100371	625090	74673.4	22723.8	HER2.41BBz	3
100379	355259	25711.4	5819.53	HER2.41BBz	3
100415	58700.6	4250.52	3247.55	HER2.41BBz	3
100472	309514	32346.8	48394.7	HER2.41BBz	3
100557	142165	35503.8	11091.4	HER2.41BBz	3
100641	506951	46477.7	34067.5	HER2.41BBz	3
100806	353589	57141.7	142955	HER2.41BBz	3
100817	319845	34658.5	65989.1	HER2.41BBz	3
100828	298009	29365.8	21232.7	HER2.41BBz	3
100957	203671	28851.8	14001.8	HER2.41BBz	3
101105	436134	77364.4	35148.3	HER2.41BBz	3
101126	226345	22065.3	2653.92	HER2.41BBz	3
101241	391680	29676.7	79362.2	HER2.41BBz	3
101251	187397	23483.5	7822.75	HER2.41BBz	3
101398	362157	30131.1	5746.82	HER2.41BBz	3
101453	410860	40811.3	42468.9	HER2.41BBz	3
101473	251509	39098.8	11564.5	HER2.41BBz	3
101589	217057	20761.1	5712.26	HER2.41BBz	3
101617	213433	27424.4	70771.3	HER2.41BBz	3
101653	351381	51923.7	7867.88	HER2.41BBz	3
101741	409560	35931.5	65393.3	HER2.41BBz	3
101752	155552	17363	34038.5	HER2.41BBz	3
101819	320163	30480.5	4504.49	HER2.41BBz	3
101847	348507	36568.5	19994.1	HER2.41BBz	3
101990	140909	14556.8	4584.35	HER2.41BBz	3
102087	410188	32243.4	16723.4	HER2.41BBz	3
102113	340135	23632	26765.5	HER2.41BBz	3
102214	302544	30961.5	142766	HER2.41BBz	3
102373	503027	47599	27553.6	HER2.41BBz	3
102416	301255	53692.8	31026.9	HER2.41BBz	3
102449	73352.2	11965	4068.09	HER2.41BBz	3
102503	541254	52105.5	68556.8	HER2.41BBz	3
102648	534060	60383.8	75872.5	HER2.41BBz	3
102803	261439	29389	5239.77	HER2.41BBz	3
102909	414734	35537.6	58737.4	HER2.41BBz	3
103043	558105	38312.1	28991.2	HER2.41BBz	3
103200	239628	32491.4	9919.49	HER2.41BBz	3
103268	438140	47245.4	13923.6	HER2.41BBz	3
103306	706502	92063	58474	HER2.41BBz	3
103364	108415	9342.83	3877.09	HER2.41BBz	3
103385	150205	13650	4589.86	HER2.41BBz	3
103471	397702	34278.6	12685.2	HER2.41BBz	3
103544	399718	45825.6	30505.3	HER2.41BBz	3
103560	331167	26245.7	36785.8	HER2.41BBz	3
103571	311970	38875	11400.9	HER2.41BBz	3
103621	2853.61	533.576	377.529	HER2.41BBz	3
103645	357894	41690.6	15702.6	HER2.41BBz	3
103713	390861	37086.2	21496.5	HER2.41BBz	3
103790	770694	72712.5	31512.4	HER2.41BBz	3
103885	482483	34123.5	9196.85	HER2.41BBz	3
103980	235340	29075.4	10077	HER2.41BBz	3
104084	235117	34503.8	11029.7	HER2.41BBz	3
104085	110967	15776	9068.63	HER2.41BBz	3
104091	257401	23425.8	9026.86	HER2.41BBz	3
104339	388303	31561.8	5121.35	HER2.41BBz	3
104435	293153	35580.5	19069.1	HER2.41BBz	3
104617	192537	22176.5	6255.06	HER2.41BBz	3
104621	213092	28708.3	7777.53	HER2.41BBz	3
104638	186509	24797	9343.58	HER2.41BBz	3
104758	334465	34100.4	12661.2	HER2.41BBz	3
104973	373640	56057	76465.4	HER2.41BBz	3
105007	243928	33980.8	22012.7	HER2.41BBz	3
105082	404668	46031.1	267176	HER2.41BBz	3
105333	86574.3	6548.06	2046.83	HER2.41BBz	3
105442	395440	55930.3	30954.8	HER2.41BBz	3
105538	552861	51353.2	12821.4	HER2.41BBz	3
105590	257388	31671.3	10191	HER2.41BBz	3
105648	501159	38764	31855.3	HER2.41BBz	3
105734	138881	14093.3	3324.52	HER2.41BBz	3
105775	527016	62719.7	20443.7	HER2.41BBz	3
105842	66330.5	13909.8	43414.1	HER2.41BBz	3
105999	319573	43395.2	13774.6	HER2.41BBz	3
[truncated: 7,009 more rows]
